# Supplementary material for: Metabolic engineering strategies to produce medium-chain oleochemicals via acyl-ACP:CoA transacylase activity
Source: Nat Commun. 2022 Mar 25;13:1619. doi: 10.1038/s41467-022-29218-3 (PMC8956717; doi:10.1038/s41467-022-29218-3)
Supplement: Supplementary file 3 — Supplementary Data 1 [file 41467_2022_29218_MOESM3_ESM.xlsx]

## Sheet: Sheet1
NCOMMS Yan Qiang et al. Source Data
				Supplementary Data 1: Strains and plasmids used in this study
				Strain/Plasmid	Genotype	source
				Strains
				CM23	MG1655ΔaraBAD ΔFadABIJDRE ΔldhA ΔackApta ΔadhE ΔpoxB ΔfrdABCD ΔydiO ΔatoC	1
				RAI	MG1655 ΔaraBAD ΔfadR ΔfadA ΔfadI	2
				RADI	MG1655 ΔaraBAD ΔfadR ΔfadA ΔfadI ΔfadD	This study
				RABIJ	MG1655 ΔaraBAD ΔfadR ΔfadA ΔfadB ΔfadI ΔfadJ	2
				CM23-ΔlipB	CM23 ΔlipB	This study
				Plasmids
				pMP11	pKD46 with constitutively expressed Cas9 and an aTc gRNA targeting the ColE1 origin	1
				pgRNA	Constitutively expressed sgRNA targeting a desired gene	1
				pBTRCK	Trc promoter, pBRR1 origin, KanR	1
				pBTRCK-MaTesB*	Trc promoter, containing MaTesB A197D an acyl-CoA thioesterase from Mycobacterium avium	This study
				pBTRCK-PkPhaG	Trc promoter, containing PkPhaG a 3-hydroxy-acyl-ACP:CoA transacylase from Mycobacterium avium	This study
				pBTRCK-MaACR	Trc promoter, containing MaACR an acyl-CoA reductase from Mycobacterium avium	1
				pACYC	Trc promoter, pACYC origin, CmR	1
				pACYC-PhaJ1	Trc promoter, containing PaPhaJ1 an (R)-specific enoyl-CoA hydratase from Pseudomonas aeruginosa PAO1	This study
				pACYC-PhaJ2	Trc promoter, containing PaPhaJ1 an (R)-specific enoyl-CoA hydratase from Pseudomonas aeruginosa PAO1	This study
				pACYC-PhaJ3	Trc promoter, containing PaPhaJ1 an (R)-specific enoyl-CoA hydratase from Pseudomonas aeruginosa PAO1	This study
				pACYC-PhaJ4	Trc promoter, containing PaPhaJ1 an (R)-specific enoyl-CoA hydratase from Pseudomonas aeruginosa PAO1	This study
				pACYC-AbFadB	Trc promoter, containing AbFadB a bi-functional 3-hydroxyacyl-CoA dehydrogenase from Alcanivorax borkumensis	3
				pACYC-MaFadB	Trc promoter, containing MaFadB a bi-functional 3-hydroxyacyl-CoA dehydrogenase from Marinobacter aquaeolei	3
				pACYC-SeFadB	Trc promoter, containing SeFadB a bi-functional 3-hydroxyacyl-CoA dehydrogenase from Salmonella enterica	3
				pACYC-PpFadB	Trc promoter, containing PpFadB a bi-functional 3-hydroxyacyl-CoA dehydrogenase from Pseudomona putida	3
				pACYC-EcFadB	Trc promoter, containing EcFadB a bi-functional 3-hydroxyacyl-CoA dehydrogenase from E. coli	3
				pACYC-VfFadB	Trc promoter, containing VfFadB a bi-functional 3-hydroxyacyl-CoA dehydrogenase from Vibrio fisheri	3
				pTRC99a	Trc promoter, pBR322 origin, AmpR	1
				pTRC99a-PpuPhaG-EcfadM	Trc promoter, EcFadM and PpuPhaG (GI: WP_066852574) from P. putida	This study
				pTRC99a-PmPhaG-EcfadM	Trc promoter, EcFadM and PmPhaG (GI: WP_028690175) from P. mosselii	This study
				pTRC99a-PsPhaG-EcfadM	Trc promoter, EcFadM and PsPhaG (GI: WP_110604878) from P. soli	This study
				pTRC99a-PpaPhaG-EcfadM	Trc promoter, EcFadM and PpaPhaG (GI: WP_116888839 ) from P. parafulva	This study
				pTRC99a-PcPhaG-EcfadM	Trc promoter, EcFadM and PcPhaG (GI: AAK71350) from Paraburkholderia caryophylli	This study
				pTRC99a-PkPhaG-EcfadM	Trc promoter, EcFadM and PkPhaG (GI: WP_064586405) from Pseudomonas koreensis	This study
				pTRC99a-PvPhaG-EcfadM	Trc promoter, EcFadM and PvPhaG (GI: WP_088234671) from Pseudomonas viridiflava	This study
				pTRC99a-PfPhaG-EcfadM	Trc promoter, EcFadM and PfPhaG (GI: WP_105345860) from Pseudomonas frederiksbergensis	This study
				pTRC99a-PaPhaG-EcfadM	Trc promoter, EcFadM and PaPhaG (GI: WP_110664271) from Pseudomonas aeruginosa	This study
				pTRC99a-CmPhaG-EcfadM	Trc promoter, EcFadM and CmPhaG (GI: WP_047262589) from Corynebacterium mustelae	This study
				pTRC99a-CePhaG-EcfadM	Trc promoter, EcFadM and CePhaG (GI: WP_006768596) from Corynebacterium efficiens	This study
				pTRC99a-Mt1PhaG-EcfadM	Trc promoter, EcFadM and Mt1PhaG (GI: WP_103656228) from Mycobacterium tuberculosis Mt1	This study
				pTRC99a-Mt2PhaG-EcfadM	Trc promoter, EcFadM and Mt2PhaG (GI: PLV47039) from Mycobacterium tuberculosis Mt2	This study
				pTRC99a-PkPhaG-TdTER	Trc promoter, TdTER and PkPhaG (GI: WP_064586405) from Pseudomonas koreensis	This study
				pTRC99a-’PkPhaG’-TdTER	Trc promoter, TdTER and PkPhaG mutants	This study
				pTRC99a-’PkPhaG’-PsFadM	Trc promoter, PsFadM from Providencia sneebia and ‘PkPhaG’	This study
					1. Mehrer, C. R., Incha, M. R., Politz, M. C. & Pfleger, B. F. Anaerobic production of medium-chain fatty alcohols via a β-reduction pathway. Metab. Eng. 48, 63–71 (2018). 2. Youngquist, J. T. et al. Production of medium chain length fatty alcohols from glucose in Escherichia coli. Metab. Eng. 20, 177–186 (2013). 3. Yan, Q. et al. Metabolic engineering of β-oxidation to leverage thioesterases for…
