# Supplementary material for: Metabolic engineering strategies to produce medium-chain oleochemicals via acyl-ACP:CoA transacylase activity
Source: Nat Commun. 2022 Mar 25;13:1619. doi: 10.1038/s41467-022-29218-3 (PMC8956717; doi:10.1038/s41467-022-29218-3)
Supplement: Supplementary file 4 — Supplementary Data 2 [file 41467_2022_29218_MOESM4_ESM.xlsx]

## Sheet: metabolites
	Description	Formula	Charge	Compartment
FFA_C101_c	Decenoate (n-C10:1)	C10H17O2	-1	c
FFA_C121_c	Dodecenoate (n-C12:1)	C12H21O2	-1	c
FFA_C101_e	Decenoate (n-C10:1)	C10H17O2	-1	e
FFA_C121_e	Dodecenoate (n-C12:1)	C12H21O2	-1	e
FFA_C121_p	Dodecenoate (n-C12:1)	C12H21O2	-1	p
FFA_C101_p	Decenoate (n-C10:1)	C10H17O2	-1	p
Ald_C040_c	Fatty Aldehyde (n-C4:0)	C4H8O1	0	c
Ald_C060_c	Fatty Aldehyde (n-C6:0)	C6H12O1	0	c
Ald_C080_c	Fatty Aldehyde (n-C8:0)	C8H16O1	0	c
Ald_C100_c	Fatty Aldehyde (n-C10:0)	C10H20O1	0	c
dc3coa_c	cis-Dec-3-enoyl-CoA	C31H48N7O17P3S	-4	c
Ald_C101_c	Fatty Aldehyde (n-C10:1)	C10H18O1	0	c
Ald_C120_c	Fatty Aldehyde (n-C12:0)	C12H24O1	0	c
dd3coa_c	cis-Dodec-3-enoyl-CoA	C33H52N7O17P3S	-4	c
Ald_C121_c	Fatty Aldehyde (n-C12:1)	C12H22O1	0	c
Ald_C140_c	Fatty Aldehyde (n-C14:0)	C14H28O1	0	c
Ald_C141_c	Fatty Aldehyde (n-C14:1)	C14H26O1	0	c
Ald_C160_c	Fatty Aldehyde (n-C16:0)	C16H32O1	0	c
Ald_C161_c	Fatty Aldehyde (n-C16:1)	C16H30O1	0	c
Ald_C180_c	Fatty Aldehyde (n-C18:0)	C18H36O1	0	c
Ald_C181_c	Fatty Aldehyde (n-C18:1)	C18H34O1	0	c
OH_C040_c	Fatty Alcohol (n-C4:0)	C4H10O	0	c
OH_C060_c	Fatty Alcohol (n-C6:0)	C6H14O	0	c
OH_C080_c	Fatty Alcohol (n-C8:0)	C8H18O	0	c
OH_C100_c	Fatty Alcohol (n-C10:0)	C10H22O	0	c
OH_C101_c	Fatty Alcohol (n-C10:1)	C10H20O	0	c
OH_C120_c	Fatty Alcohol (n-C12:0)	C12H26O	0	c
OH_C121_c	Fatty Alcohol (n-C12:1)	C12H24O	0	c
OH_C140_c	Fatty Alcohol (n-C14:0)	C14H30O	0	c
OH_C141_c	Fatty Alcohol (n-C14:1)	C14H28O	0	c
OH_C160_c	Fatty Alcohol (n-C16:0)	C16H34O	0	c
OH_C161_c	Fatty Alcohol (n-C16:1)	C16H32O	0	c
OH_C180_c	Fatty Alcohol (n-C18:0)	C18H38O	0	c
OH_C181_c	Fatty Alcohol (n-C18:1)	C18H36O	0	c
OH_C040_e	Fatty Alcohol (n-C4:0)	C4H10O	0	e
OH_C060_e	Fatty Alcohol (n-C6:0)	C6H14O	0	e
OH_C080_e	Fatty Alcohol (n-C8:0)	C8H18O	0	e
OH_C100_e	Fatty Alcohol (n-C10:0)	C10H22O	0	e
OH_C101_e	Fatty Alcohol (n-C10:1)	C10H20O	0	e
OH_C120_e	Fatty Alcohol (n-C12:0)	C12H26O	0	e
OH_C121_e	Fatty Alcohol (n-C12:1)	C12H24O	0	e
OH_C140_e	Fatty Alcohol (n-C14:0)	C14H30O	0	e
OH_C141_e	Fatty Alcohol (n-C14:1)	C14H28O	0	e
OH_C160_e	Fatty Alcohol (n-C16:0)	C16H34O	0	e
OH_C161_e	Fatty Alcohol (n-C16:1)	C16H32O	0	e
OH_C180_e	Fatty Alcohol (n-C18:0)	C18H38O	0	e
OH_C181_e	Fatty Alcohol (n-C18:1)	C18H36O	0	e
EE_C040_c	Ethyl Ester (n-C4:0)	C6H12O2	0	c
EE_C060_c	Ethyl Ester (n-C6:0)	C8H16O2	0	c
EE_C080_c	Ethyl Ester (n-C8:0)	C10H20O2	0	c
EE_C100_c	Ethyl Ester (n-C10:0)	C12H24O2	0	c
EE_C101_c	Ethyl Ester (n-C10:1)	C12H22O2	0	c
EE_C120_c	Ethyl Ester (n-C12:0)	C14H28O2	0	c
EE_C121_c	Ethyl Ester (n-C12:1)	C14H26O2	0	c
EE_C140_c	Ethyl Ester (n-C14:0)	C16H32O2	0	c
EE_C141_c	Ethyl Ester (n-C14:1)	C16H30O2	0	c
EE_C160_c	Ethyl Ester (n-C16:0)	C18H36O2	0	c
EE_C161_c	Ethyl Ester (n-C16:1)	C18H34O2	0	c
EE_C180_c	Ethyl Ester (n-C18:0)	C20H40O2	0	c
EE_C181_c	Ethyl Ester (n-C18:1)	C20H38O2	0	c
EE_C040_e	Ethyl Ester (n-C4:0)	C6H12O2	0	e
EE_C060_e	Ethyl Ester (n-C6:0)	C8H16O2	0	e
EE_C080_e	Ethyl Ester (n-C8:0)	C10H20O2	0	e
EE_C100_e	Ethyl Ester (n-C10:0)	C12H24O2	0	e
EE_C101_e	Ethyl Ester (n-C10:1)	C12H22O2	0	e
EE_C120_e	Ethyl Ester (n-C12:0)	C14H28O2	0	e
EE_C121_e	Ethyl Ester (n-C12:1)	C14H26O2	0	e
EE_C140_e	Ethyl Ester (n-C14:0)	C16H32O2	0	e
EE_C141_e	Ethyl Ester (n-C14:1)	C16H30O2	0	e
EE_C160_e	Ethyl Ester (n-C16:0)	C18H36O2	0	e
EE_C161_e	Ethyl Ester (n-C16:1)	C18H34O2	0	e
EE_C180_e	Ethyl Ester (n-C18:0)	C20H40O2	0	e
EE_C181_e	Ethyl Ester (n-C18:1)	C20H38O2	0	e
alk_C040_c	Alkane (n-C4:0)	C3H8	0	c
alk_C060_c	Alkane (n-C6:0)	C5H12	0	c
alk_C080_c	Alkane (n-C8:0)	C7H16	0	c
alk_C100_c	Alkane (n-C10:0)	C9H20	0	c
alk_C101_c	Alkane (n-C10:1)	C9H18	0	c
alk_C120_c	Alkane (n-C12:0)	C11H24	0	c
alk_C121_c	Alkane (n-C12:1)	C11H22	0	c
alk_C140_c	Alkane (n-C14:0)	C13H28	0	c
alk_C141_c	Alkane (n-C14:1)	C13H26	0	c
alk_C160_c	Alkane (n-C16:0)	C15H32	0	c
alk_C161_c	Alkane (n-C16:1)	C15H30	0	c
alk_C180_c	Alkane (n-C18:0)	C17H36	0	c
alk_C181_c	Alkane (n-C18:1)	C17H34	0	c
alk_C040_e	Alkane (n-C4:0)	C3H8	0	e
alk_C060_e	Alkane (n-C6:0)	C5H12	0	e
alk_C080_e	Alkane (n-C8:0)	C7H16	0	e
alk_C100_e	Alkane (n-C10:0)	C9H20	0	e
alk_C101_e	Alkane (n-C10:1)	C9H18	0	e
alk_C120_e	Alkane (n-C12:0)	C11H24	0	e
alk_C121_e	Alkane (n-C12:1)	C11H22	0	e
alk_C140_e	Alkane (n-C14:0)	C13H28	0	e
alk_C141_e	Alkane (n-C14:1)	C13H26	0	e
alk_C160_e	Alkane (n-C16:0)	C15H32	0	e
alk_C161_e	Alkane (n-C16:1)	C15H30	0	e
alk_C180_e	Alkane (n-C18:0)	C17H36	0	e
alk_C181_e	Alkane (n-C18:1)	C17H34	0	e
ME_C040_c	FAME (n-C4:0)	C5H10O2	0	c
ME_C060_c	FAME (n-C6:0)	C7H14O2	0	c
ME_C080_c	FAME (n-C8:0)	C9H18O2	0	c
ME_C100_c	FAME (n-C10:0)	C11H22O2	0	c
ME_C101_c	FAME (n-C10:1)	C11H20O2	0	c
ME_C120_c	FAME (n-C12:0)	C13H26O2	0	c
ME_C121_c	FAME (n-C12:1)	C13H24O2	0	c
ME_C140_c	FAME (n-C14:0)	C15H30O2	0	c
ME_C141_c	FAME (n-C14:1)	C15H28O2	0	c
ME_C160_c	FAME (n-C16:0)	C17H34O2	0	c
ME_C161_c	FAME (n-C16:1)	C17H32O2	0	c
ME_C180_c	FAME (n-C18:0)	C19H38O2	0	c
ME_C181_c	FAME (n-C18:1)	C19H36O2	0	c
ME_C040_e	FAME (n-C4:0)	C5H10O2	0	e
ME_C060_e	FAME (n-C6:0)	C7H14O2	0	e
ME_C080_e	FAME (n-C8:0)	C9H18O2	0	e
ME_C100_e	FAME (n-C10:0)	C11H22O2	0	e
ME_C101_e	FAME (n-C10:1)	C11H20O2	0	e
ME_C120_e	FAME (n-C12:0)	C13H26O2	0	e
ME_C121_e	FAME (n-C12:1)	C13H24O2	0	e
ME_C140_e	FAME (n-C14:0)	C15H30O2	0	e
ME_C141_e	FAME (n-C14:1)	C15H28O2	0	e
ME_C160_e	FAME (n-C16:0)	C17H34O2	0	e
ME_C161_e	FAME (n-C16:1)	C17H32O2	0	e
ME_C180_e	FAME (n-C18:0)	C19H38O2	0	e
ME_C181_e	FAME (n-C18:1)	C19H36O2	0	e
AAE_C040_c	Akyl-Acetate Ester (n-C4:0)	C6H12O2	0	c
AAE_C060_c	Akyl-Acetate Ester (n-C6:0)	C8H16O2	0	c
AAE_C080_c	Akyl-Acetate Ester (n-C8:0)	C10H20O2	0	c
AAE_C100_c	Akyl-Acetate Ester (n-C10:0)	C12H24O2	0	c
AAE_C101_c	Akyl-Acetate Ester (n-C10:1)	C12H22O2	0	c
AAE_C120_c	Akyl-Acetate Ester (n-C12:0)	C14H28O2	0	c
AAE_C121_c	Akyl-Acetate Ester (n-C12:1)	C14H26O2	0	c
AAE_C140_c	Akyl-Acetate Ester (n-C14:0)	C16H32O2	0	c
AAE_C141_c	Akyl-Acetate Ester (n-C14:1)	C16H30O2	0	c
AAE_C160_c	Akyl-Acetate Ester (n-C16:0)	C18H36O2	0	c
AAE_C161_c	Akyl-Acetate Ester (n-C16:1)	C18H34O2	0	c
AAE_C180_c	Akyl-Acetate Ester (n-C18:0)	C20H40O2	0	c
AAE_C181_c	Akyl-Acetate Ester (n-C18:1)	C20H38O2	0	c
AAE_C040_e	Akyl-Acetate Ester (n-C4:0)	C6H12O2	0	e
AAE_C060_e	Akyl-Acetate Ester (n-C6:0)	C8H16O2	0	e
AAE_C080_e	Akyl-Acetate Ester (n-C8:0)	C10H20O2	0	e
AAE_C100_e	Akyl-Acetate Ester (n-C10:0)	C12H24O2	0	e
AAE_C101_e	Akyl-Acetate Ester (n-C10:1)	C12H22O2	0	e
AAE_C120_e	Akyl-Acetate Ester (n-C12:0)	C14H28O2	0	e
AAE_C121_e	Akyl-Acetate Ester (n-C12:1)	C14H26O2	0	e
AAE_C140_e	Akyl-Acetate Ester (n-C14:0)	C16H32O2	0	e
AAE_C141_e	Akyl-Acetate Ester (n-C14:1)	C16H30O2	0	e
AAE_C160_e	Akyl-Acetate Ester (n-C16:0)	C18H36O2	0	e
AAE_C161_e	Akyl-Acetate Ester (n-C16:1)	C18H34O2	0	e
AAE_C180_e	Akyl-Acetate Ester (n-C18:0)	C20H40O2	0	e
AAE_C181_e	Akyl-Acetate Ester (n-C18:1)	C20H38O2	0	e
MK_C040_c	Acetone	C3H6O	0	c
MK_C060_c	Methyl-Propyl Ketone	C5H10O	0	c
MK_C080_c	Methyl-Pentyl Ketone	C7H14O	0	c
MK_C100_c	Methyl-Heptyl Ketone	C9H18O	0	c
MK_C120_c	Methyl-Nonyl Ketone	C11H22O	0	c
MK_C140_c	Methyl-Undecyl Ketone	C13H26O	0	c
MK_C160_c	Methyl-Tridecyl Ketone	C15H30O	0	c
3oodcoa_c	3-Oxooctadecanoyl-CoA	C39H64N7O18P3S	0	c
MK_C180_c	Methyl-Pentadecyl Ketone	C17H34O	0	c
MK_C040_e	Acetone	C3H6O	0	e
MK_C060_e	Methyl-Propyl Ketone	C5H10O	0	e
MK_C080_e	Methyl-Pentyl Ketone	C7H14O	0	e
MK_C100_e	Methyl-Heptyl Ketone	C9H18O	0	e
MK_C120_e	Methyl-Nonyl Ketone	C11H22O	0	e
MK_C140_e	Methyl-Undecyl Ketone	C13H26O	0	e
MK_C160_e	Methyl-Tridecyl Ketone	C15H30O	0	e
MK_C180_e	Methyl-Pentadecyl Ketone	C17H34O	0	e
PHA_C040_c	Polyhydroxybutyrate	C4H6O2	0	c
PHA_C060_c	Polyhydroxyhexanoate	C6H10O2	0	c
PHA_C080_c	Polyhydroxyoctanoate	C8H14O2	0	c
PHA_C100_c	Polyhydroxydecanoate	C10H18O2	0	c
PHA_C120_c	Polyhydroxydodecanoate	C12H22O2	0	c
PHA_C140_c	Polyhydroxytetradecanoate	C14H26O2	0	c
PHA_C160_c	Polyhydroxyhexadecanoate	C16H30O2	0	c
PHA_C180_c	Polyhydroxyoctadecanoate	C18H34O2	0	c
PHA_C040_e	Polyhydroxybutyrate	C4H6O2	0	e
PHA_C060_e	Polyhydroxyhexanoate	C6H10O2	0	e
PHA_C080_e	Polyhydroxyoctanoate	C8H14O2	0	e
PHA_C100_e	Polyhydroxydecanoate	C10H18O2	0	e
PHA_C120_e	Polyhydroxydodecanoate	C12H22O2	0	e
PHA_C140_e	Polyhydroxytetradecanoate	C14H26O2	0	e
PHA_C160_e	Polyhydroxyhexadecanoate	C16H30O2	0	e
PHA_C180_e	Polyhydroxyoctadecanoate	C18H34O2	0	e
