# Supplementary material for: Metabolic engineering strategies to produce medium-chain oleochemicals via acyl-ACP:CoA transacylase activity
Source: Nat Commun. 2022 Mar 25;13:1619. doi: 10.1038/s41467-022-29218-3 (PMC8956717; doi:10.1038/s41467-022-29218-3)
Supplement: Supplementary file 6 — Supplementary Data 4 [file 41467_2022_29218_MOESM6_ESM.zip]

Archive with 82 entries (77 files):
- plasmids/
- plasmids/pACYC-Ptrc-EcFadBJ.dna
- plasmids/pBTRCk-phaG06 -low RBS.dna
- plasmids/pBTRCk-phaG06.dna
- plasmids/pBTRCk-TesB A197D.dna
- plasmids/pBTRCk-TesB.gb
- plasmids/pgRNAcm-fadD.dna
- plasmids/phaG homologues for making MK/
- plasmids/phaG homologues for making MK/ptrc99a-phaG-PsfadM 15kRBS.dna
- plasmids/phaG homologues for making MK/ptrc99a-phaG01-EcfadM 15kRBS.dna
- plasmids/phaG homologues for making MK/ptrc99a-phaG02-EcfadM 15kRBS.dna
- plasmids/phaG homologues for making MK/ptrc99a-phaG04-EcfadM 15kRBS.dna
- plasmids/phaG homologues for making MK/ptrc99a-phaG06-EcfadM 15kRBS.dna
- plasmids/phaG homologues for making MK/ptrc99a-phaG07-EcfadM 15kRBS.dna
- plasmids/phaG homologues for making MK/ptrc99a-phaG08-EcfadM 15kRBS.dna
- plasmids/phaG homologues for making MK/ptrc99a-phaG10-EcfadM 15kRBS.dna
- plasmids/phaG homologues for making MK/ptrc99a-phaG11-EcfadM 15kRBS.dna
- plasmids/phaG homologues for making MK/ptrc99a-phaG12-EcfadM 15kRBS.dna
- plasmids/phaG homologues for making MK/ptrc99a-phaG13-EcfadM 15kRBS.dna
- plasmids/phaG homologues for making MK/ptrc99a-phaG14-EcfadM 15kRBS.dna
- plasmids/phaG homologues for making MK/ptrc99a-phaG3-EcfadM 15kRBS.dna
- plasmids/phaJ homologs/
- plasmids/phaJ homologs/pACYC-Ptrc-phaJ1.dna
- plasmids/phaJ homologs/pACYC-Ptrc-phaJ2.dna
- plasmids/phaJ homologs/pACYC-Ptrc-phaJ3.dna
- plasmids/phaJ homologs/pACYC-Ptrc-phaJ4.dna
- plasmids/ptrc99a-phaG Q45R G142V-PsfadM 15kRBS.dna
- plasmids/ptrc99a-phaG-PsfadM 15kRBS.dna
- plasmids/ptrc99a-TesB  A197D-TdTER 15kRBS.dna
- plasmids/single point mutation phaG/
- plasmids/single point mutation phaG/pACYC-Ptrc-EcFadBJ.dna
- plasmids/single point mutation phaG/pBTRCk-TesB A197D.dna
- plasmids/single point mutation phaG/point mutation 2/
- plasmids/single point mutation phaG/point mutation 2/ptrc99a-phaG N194K-TdTER.dna
- plasmids/single point mutation phaG/point mutation 2/ptrc99a-phag06-a122s-tdter.dna
- plasmids/single point mutation phaG/point mutation 2/ptrc99a-phag06-a122s-tdter.gb
- plasmids/single point mutation phaG/point mutation 2/ptrc99a-phag06-a227v-tdter.dna
- plasmids/single point mutation phaG/point mutation 2/ptrc99a-phag06-a227v-tdter.gb
- plasmids/single point mutation phaG/point mutation 2/ptrc99a-phag06-c203s-tdter.dna
- plasmids/single point mutation phaG/point mutation 2/ptrc99a-phag06-c203s-tdter.gb
- plasmids/single point mutation phaG/point mutation 2/ptrc99a-phag06-l50q-tdter.dna
- plasmids/single point mutation phaG/point mutation 2/ptrc99a-phag06-l50q-tdter.gb
- plasmids/single point mutation phaG/point mutation 2/ptrc99a-phag06-n160h-tdter.dna
- plasmids/single point mutation phaG/point mutation 2/ptrc99a-phag06-n160h-tdter.gb
- plasmids/single point mutation phaG/point mutation 2/ptrc99a-phag06-q13h-tdter.dna
- plasmids/single point mutation phaG/point mutation 2/ptrc99a-phag06-q13h-tdter.gb
- plasmids/single point mutation phaG/point mutation 2/ptrc99a-phag06-q247v-tdter.dna
- plasmids/single point mutation phaG/point mutation 2/ptrc99a-phag06-q247v-tdter.gb
- plasmids/single point mutation phaG/point mutation 2/ptrc99a-phag06-s279-tdter.dna
- plasmids/single point mutation phaG/point mutation 2/ptrc99a-phag06-s279-tdter.gb
- plasmids/single point mutation phaG/point mutation 2/ptrc99a-phag06-t281i-tdter.dna
- plasmids/single point mutation phaG/point mutation 2/ptrc99a-phag06-t281i-tdter.gb
- plasmids/single point mutation phaG/point mutation 2/ptrc99a-phaG06-TdTER.dna
- plasmids/single point mutation phaG/point mutation 2/ptrc99a-phag06-tdter.gb
- plasmids/single point mutation phaG/point mutation 2/ptrc99a-phag06-v134l-tdter.gb
- plasmids/single point mutation phaG/point mutation 2/ptrc99a-phag06-v143l-tdter.dna
- plasmids/single point mutation phaG/point mutation 2/ptrc99a-phag06-v243e-tdter-copy.gb
- plasmids/single point mutation phaG/point mutation 2/ptrc99a-phag06-v243e-tdter.dna
- plasmids/single point mutation phaG/point mutation 2/ptrc99a-phag06-v33a-tdter.dna
- plasmids/single point mutation phaG/point mutation 2/ptrc99a-phag06-v33a-tdter.gb
- plasmids/single point mutation phaG/point mutation 2/ptrc99a-phag06-y138h-tdter.dna
- plasmids/single point mutation phaG/point mutation 2/ptrc99a-phag06-y138h-tdter.gb
- plasmids/single point mutation phaG/point mutation 2/ptrc99a-phag06-y150-tdter.dna
- plasmids/single point mutation phaG/point mutation 2/ptrc99a-phag06-y150-tdter.gb
- plasmids/single point mutation phaG/ptrc99a-phaG06 C203Y-TdTER.dna
- plasmids/single point mutation phaG/ptrc99a-phaG06 V7M-TdTER.dna
- plasmids/single point mutation phaG/ptrc99a-phaG06 Y175 truncation-TdTER.dna
- plasmids/single point mutation phaG/ptrc99a-phaG06-TdTER.dna
- plasmids/single point mutation phaG/ptrc99a-PkphaG A182E -TdTER.dna
- plasmids/single point mutation phaG/ptrc99a-PkphaG A26D-TdTER.dna
- plasmids/single point mutation phaG/ptrc99a-PkphaG D144E-TdTER.dna
- plasmids/single point mutation phaG/ptrc99a-pKphaG G142V -TdTER.dna
- plasmids/single point mutation phaG/ptrc99a-PkphaG H76Y-TdTER.dna
- plasmids/single point mutation phaG/ptrc99a-PkphaG P274S-TdTER.dna
- plasmids/single point mutation phaG/ptrc99a-PkphaG Q247R-TdTER.dna
- plasmids/single point mutation phaG/ptrc99a-PkphaG Q277_-TdTER.dna
- plasmids/single point mutation phaG/ptrc99a-PkphaG Q45R-TdTER.dna
- plasmids/single point mutation phaG/ptrc99a-PkPhaG R262L-TdTER.dna
- plasmids/single point mutation phaG/ptrc99a-PkPhaG R66H-TdTER.dna
- plasmids/single point mutation phaG/ptrc99a-PkphaG Y138F-TdTER.dna
- plasmids/single point mutation phaG/ptrc99a-PkphaG Y204F -TdTER.dna
- plasmids/single point mutation phaG/ptrc99a-PkphaG Y283F-TdTER.dna
