# Supplementary material for: Metabolic engineering strategies to produce medium-chain oleochemicals via acyl-ACP:CoA transacylase activity
Source: Nat Commun. 2022 Mar 25;13:1619. doi: 10.1038/s41467-022-29218-3 (PMC8956717; doi:10.1038/s41467-022-29218-3)
Supplement: Supplementary file 6 — Supplementary Data 4 [file 41467_2022_29218_MOESM6_ESM.zip › plasmids/single point mutation phaG/point mutation 2/ptrc99a-phag06-v243e-tdter-copy.gb]

LOCUS       ptrc99a-phaG06-V243E-Td 6212 bp ds-DNA     circular     12-FEB-2020
DEFINITION  .
KEYWORDS    "marker:AmpR, gib primer R, tdTER"                                 
FEATURES             Location/Qualifiers
     promoter        341..346
                     /label="lac UV5 promoter"
                     /ApEinfo_revcolor=#c6c9d1
                     /ApEinfo_fwdcolor=#c6c9d1
     misc_feature    3229..3245
                     /label="trc promoter"
                     /ApEinfo_revcolor=#c6c9d1
                     /ApEinfo_fwdcolor=#c6c9d1
     CDS             3335..4216
                     /label="Pseudomonas koreensis phaG06"
                     /ApEinfo_revcolor=#b4abac
                     /ApEinfo_fwdcolor=#b4abac
     source          408..1636
                     /label="source"
                     /ApEinfo_revcolor=#c6c9d1
                     /ApEinfo_fwdcolor=#c6c9d1
     misc_feature    complement(3743..3772)
                     /label="QY417"
                     /ApEinfo_revcolor=#b7e6d7
                     /ApEinfo_fwdcolor=#b7e6d7
     terminator      4426..4453
                     /label="rrnB T2 terminator"
                     /ApEinfo_revcolor=#c6c9d1
                     /ApEinfo_fwdcolor=#c6c9d1
     CDS             4565..4633
                     /label="AmpR"
                     /ApEinfo_revcolor=#ff0000
                     /ApEinfo_fwdcolor=#ff0000
     misc_feature    1640..1659
                     /label="extra sequence gblock"
                     /ApEinfo_revcolor=#b4abac
                     /ApEinfo_fwdcolor=#b4abac
     misc_feature    3751..3780
                     /label="QY418"
                     /ApEinfo_revcolor=#9eafd2
                     /ApEinfo_fwdcolor=#9eafd2
     misc_feature    3246..3252
                     /label="trc promoter"
                     /ApEinfo_revcolor=#c6c9d1
                     /ApEinfo_fwdcolor=#c6c9d1
     promoter        1831..1908
                     /label="lacIq promoter"
                     /ApEinfo_revcolor=#c6c9d1
                     /ApEinfo_fwdcolor=#c6c9d1
     protein_bind    3260..3276
                     /label="lac operator"
                     /ApEinfo_revcolor=#31849b
                     /ApEinfo_fwdcolor=#31849b
     misc_feature    379..395
                     /label="lac operator"
                     /ApEinfo_revcolor=#31849b
                     /ApEinfo_fwdcolor=#31849b
     source          408..1636
                     /label="source"
                     /ApEinfo_revcolor=#c6c9d1
                     /ApEinfo_fwdcolor=#c6c9d1
     misc_feature    4217..4219
                     /label="gib primer R"
                     /ApEinfo_revcolor=#b4abac
                     /ApEinfo_fwdcolor=#b4abac
     promoter        4473..4564
                     /label="AmpR promoter"
                     /ApEinfo_revcolor=#c6c9d1
                     /ApEinfo_fwdcolor=#c6c9d1
     terminator      1649..1682
                     /label="BBa1002"
                     /ApEinfo_revcolor=#000000
                     /ApEinfo_fwdcolor=#000000
     protein_bind    379..395
                     /label="lac operator"
                     /ApEinfo_revcolor=#31849b
                     /ApEinfo_fwdcolor=#31849b
     promoter        365..371
                     /label="lac UV5 promoter"
                     /ApEinfo_revcolor=#c6c9d1
                     /ApEinfo_fwdcolor=#c6c9d1
     source          3101..3334
                     /label="source"
                     /ApEinfo_revcolor=#c6c9d1
                     /ApEinfo_fwdcolor=#c6c9d1
     misc_feature    3762..3763
                     /label="V143E"
                     /ApEinfo_revcolor=#c6c9d1
                     /ApEinfo_fwdcolor=#c6c9d1
     CDS             4634..5425
                     /label="AmpR"
                     /ApEinfo_revcolor=#ff0000
                     /ApEinfo_fwdcolor=#ff0000
     source          408..1636
                     /label="source"
                     /ApEinfo_revcolor=#c6c9d1
                     /ApEinfo_fwdcolor=#c6c9d1
     rep_origin      5596..6184
                     /label="ori"
                     /ApEinfo_revcolor=#ffef86
                     /ApEinfo_fwdcolor=#ffef86
     misc_feature    240..241
                     /label="insert site"
                     /ApEinfo_revcolor=#b4abac
                     /ApEinfo_fwdcolor=#b4abac
     CDS             1909..2991
                     /label="lacI"
                     /ApEinfo_revcolor=#993366
                     /ApEinfo_fwdcolor=#993366
     source          408..1636
                     /label="source"
                     /ApEinfo_revcolor=#c6c9d1
                     /ApEinfo_fwdcolor=#c6c9d1
     CDS             443..1636
                     /label="tdTER"
                     /ApEinfo_revcolor=#993366
                     /ApEinfo_fwdcolor=#993366
     misc_feature    1707..1708
                     /label="insertion point"
                     /ApEinfo_revcolor=#b4abac
                     /ApEinfo_fwdcolor=#b4abac
     terminator      4248..4334
                     /label="rrnB T1 terminator"
                     /ApEinfo_revcolor=#c6c9d1
                     /ApEinfo_fwdcolor=#c6c9d1
     misc_feature    3223..3228
                     /label="trc promoter"
                     /ApEinfo_revcolor=#c6c9d1
                     /ApEinfo_fwdcolor=#c6c9d1
     RBS             408..442
                     /label="ribosome binding site"
                     /ApEinfo_revcolor=#b4abac
                     /ApEinfo_fwdcolor=#b4abac
     promoter        347..364
                     /label="lac UV5 promoter"
                     /ApEinfo_revcolor=#c6c9d1
                     /ApEinfo_fwdcolor=#c6c9d1
     source          4217..4219
                     /label="source"
                     /ApEinfo_revcolor=#c6c9d1
                     /ApEinfo_fwdcolor=#c6c9d1
     source          408..1636
                     /label="source"
                     /ApEinfo_revcolor=#c6c9d1
                     /ApEinfo_fwdcolor=#c6c9d1
ORIGIN
        1 tcctggcctt ttgctggcct tttgctcaca tgttctttcc tgcgttatcc cctgattctg
       61 tggataaccg tattaccgcc tttgagtgag ctgataccgc tcgccgcagc cgaacgaccg
      121 agcgcagcga gtcagtgagc gaggaagcgg aagagcgcct gatgcggtat tttctcctta
      181 cgcatctgtg cggtatttca caccgcatat ggtgcactct cagtacaatc tgctctgatg
      241 tgtcggcgat ataggcgcca gcaaccgcac ctgtggcgcc ggtgatgccg gccacgatgc
      301 gtccggcgta gaggatcgag atcgtttagg caccccaggc tttacacttt atgcttccgg
      361 ctcgtataat gtgtggaatt gtgagcggat aacaatttca gaattcaaac agaaaaaatt
      421 ataaaattag gagggctagg ccatgattgt gaagccgatg gtacgcaaca acatttgtct
      481 gaacgcgcac ccgcagggat gcaagaaagg cgtcgaagat cagattgaat ataccaagaa
      541 gcgtatcact gcagaggtga aggccggggc taaagcccct aaaaatgtcc tggtgctcgg
      601 ctgtagcaac ggttacggtc tggcaagtcg catcactgcg gctttcggtt acggggccgc
      661 taccattggc gtctcgtttg aaaaggcagg tagcgaaact aaatatggca ctccgggttg
      721 gtataataac ctggcatttg acgaagccgc gaaacgcgaa ggtttatatt cagtgacgat
      781 tgatggcgac gcgttcagcg acgaaatcaa agcgcaggtg atcgaggaag caaagaagaa
      841 aggtatcaaa tttgatctga tcgtgtactc gctggcatcg ccggttcgca ccgacccgga
      901 taccggaatt atgcacaaat ctgtgctgaa gccgtttggt aaaaccttta caggtaaaac
      961 cgtggatccg tttactggag agcttaaaga gatctcggca gaacccgcga atgatgagga
     1021 agcagcggcg accgtgaaag tgatgggagg cgaagattgg gaacgctgga tcaaacaact
     1081 gtcgaaagaa ggcctgttag aagagggctg cattacactt gcgtatagtt acatcggtcc
     1141 ggaagcgacc caagcactct atcgtaaggg tactatcggt aaagcgaaag aacaccttga
     1201 agcgactgca caccgcctga acaaagaaaa cccgtctatc cgtgcgttcg tcagcgtaaa
     1261 caaaggtttg gttacgcgtg cgagcgcggt tatccctgtt attccgctgt atttggccag
     1321 tttgtttaaa gttatgaagg aaaaaggcaa ccatgaaggg tgcattgaac agattacacg
     1381 cctttacgcc gagcgcctgt atcgtaaaga tggaacgatc cctgtggatg aagaaaaccg
     1441 cattcgcatc gatgattggg aattggaaga ggatgtgcag aaggccgttt cggccctgat
     1501 ggaaaaagtg accggcgaaa acgccgaatc tttaactgat ctcgccgggt accgccatga
     1561 ttttctggca agcaacggtt tcgatgtgga gggtattaac tatgaggcgg aggttgaacg
     1621 cttcgatcgc atttaataat gaggatctcg caaaaaaccc cgcttcggcg gggttttttc
     1681 gccgactgca cggtgcacca atgcttctta cagacaagct gtgaccgtct ccgggagctg
     1741 catgtgtcag aggttttcac cgtcatcacc gaaacgcgcg aggcagcaga tcaattcgcg
     1801 cgcgaaggcg aagcggcatg catttacgtt gacaccatcg aatggtgcaa aacctttcgc
     1861 ggtatggcat gatagcgccc ggaagagagt caattcaggg tggtgaatgt gaaaccagta
     1921 acgttatacg atgtcgcaga gtatgccggt gtctcttatc agaccgtttc ccgcgtggtg
     1981 aaccaggcca gccacgtttc tgcgaaaacg cgggaaaaag tggaagcggc gatggcggag
     2041 ctgaattaca ttcccaaccg cgtggcacaa caactggcgg gcaaacagtc gttgctgatt
     2101 ggcgttgcca cctccagtct ggccctgcac gcgccgtcgc aaattgtcgc ggcgattaaa
     2161 tctcgcgccg atcaactggg tgccagcgtg gtggtgtcga tggtagaacg aagcggcgtc
     2221 gaagcctgta aagcggcggt gcacaatctt ctcgcgcaac gcgtcagtgg gctgatcatt
     2281 aactatccgc tggatgacca ggatgccatt gctgtggaag ctgcctgcac taatgttccg
     2341 gcgttatttc ttgatgtctc tgaccagaca cccatcaaca gtattatttt ctcccatgaa
     2401 gacggtacgc gactgggcgt ggagcatctg gtcgcattgg gtcaccagca aatcgcgctg
     2461 ttagcgggcc cattaagttc tgtctcggcg cgtctgcgtc tggctggctg gcataaatat
     2521 ctcactcgca atcaaattca gccgatagcg gaacgggaag gcgactggag tgccatgtcc
     2581 ggttttcaac aaaccatgca aatgctgaat gagggcatcg ttcccactgc gatgctggtt
     2641 gccaacgatc agatggcgct gggcgcaatg cgcgccatta ccgagtccgg gctgcgcgtt
     2701 ggtgcggata tctcggtagt gggatacgac gataccgaag acagctcatg ttatatcccg
     2761 ccgtcaacca ccatcaaaca ggattttcgc ctgctggggc aaaccagcgt ggaccgcttg
     2821 ctgcaactct ctcagggcca ggcggtgaag ggcaatcagc tgttgcccgt ctcactggtg
     2881 aaaagaaaaa ccaccctggc gcccaatacg caaaccgcct ctccccgcgc gttggccgat
     2941 tcattaatgc agctggcacg acaggtttcc cgactggaaa gcgggcagtg agcgcaacgc
     3001 aattaatgtg agttagcgcg aattgatctg gtttgacagc ttatcatcga ctgcacggtg
     3061 caccaatgct tctggcgtca ggcagccatc ggaagctgtg gtatggctgt gcaggtcgta
     3121 aatcactgca taattcgtgt cgctcaaggc gcactcccgt tctggataat gttttttgcg
     3181 ccgacatcat aacggttctg gcaaatattc tgaaatgagc tgttgacaat taatcatccg
     3241 gctcgtataa tgtgtggaat tgtgagcgga taacaatttc acacaggaaa cagaccatgg
     3301 aattcgagct cggtacCCGG GAGGAGGTAA AATAATGCGC CCGGAAATTG CAGTGCTGGA
     3361 CATTCAGGGT CAGTATCGTG TTTACACTGA GTTTTACCGA GCAGATGCGG CCGAAAAAAC
     3421 CATCATTCTG GTTAATGGCA GCATGGCTAC GACGGCTAGC TTCGCTCAGA CAGTGAAGAA
     3481 CCTGCACCCC CAGTTCAACG TCGTGTGCTA TGACCAGCCC TACGCAGGCC GCTCGAAAAT
     3541 CCACAACCGA CACGAGAAAC ATCTGACCAA GGAAGTCGAA GGCCAAATTC TGCTGGAGCT
     3601 GATTGACCAC TTCGGGGCTG AGCATGTCCT GAGCTTCTCT TGGGGTGGCG CCGCCACCCT
     3661 GGTTGCACTG TCCCACCAGC CACGACGTAT TGAAAAGGCA GTTATTAGTA GCTTCTCACC
     3721 CGTGATTAAC GCGCACATGT TGGATTACTT GGAACGTGGA GaaGATTACC TCGGCCAACG
     3781 TGATGGAGAC CGCGTCGGGC ATCTGGTCAA TAACACTATT GGCAAACATC TGCCTAGCCT
     3841 GTTCAAACGC TTCAATTATC GCCATGTGTC GTCGCTTGCA GAACACGAGT ACGGACAGAT
     3901 GCATTTCCAC ATCAACGACG TGCTGCATTC GGATCGCCAA TGCTACCTGA ACGCGGCCAA
     3961 GAAGATTAAC GTCCCTGTTC TCTTCCTGAA TGGCGAGTGG GATGAGTATA CGGCGGCCGA
     4021 AGACGCGCGT ATTTTCGGTA ACCACGTCGC TCAGAGTACT TTTACTACCC TGCAGGCCAC
     4081 CGGCCACTTC CTGGATATGG AGCACAAGGC TGCATGCCGT GACTCCCAGA CCGCTCTTCT
     4141 CGGCTTCTTA AAGCCGAGCC AGCAGTCGTC GCGTACCCGA TACTCGTTCG TTCAGGATCA
     4201 CCATGCCCTG GCTATAtaac atgcgagagt agggaactgc caggcatcaa ataaaacgaa
     4261 aggctcagtc gaaagactgg gcctttcgtt ttatctgttg tttgtcggtg aacgctctcc
     4321 tgagtaggac aaatccgccg ggagcggatt tgaacgttgc gaagcaacgg cccggagggt
     4381 ggcgggcagg acgcccgcca taaactgcca ggcatcaaat taagcagaag gccatcctga
     4441 cggatggcct ttttgcgttt ctacaaactc tttttgttta tttttctaaa tacattcaaa
     4501 tatgtatccg ctcatgagac aataaccctg ataaatgctt caataatatt gaaaaaggaa
     4561 gagtatgagt attcaacatt tccgtgtcgc ccttattccc ttttttgcgg cattttgcct
     4621 tcctgttttt gctcacccag aaacgctggt gaaagtaaaa gatgctgaag atcagttggg
     4681 tgcacgagtg ggttacatcg aactggatct caacagcggt aagatccttg agagttttcg
     4741 ccccgaagaa cgttttccaa tgatgagcac ttttaaagtt ctgctatgtg gcgcggtatt
     4801 atcccgtgtt gacgccgggc aagagcaact cggtcgccgc atacactatt ctcagaatga
     4861 cttggttgag tactcaccag tcacagaaaa gcatcttacg gatggcatga cagtaagaga
     4921 attatgcagt gctgccataa ccatgagtga taacactgcg gccaacttac ttctgacaac
     4981 gatcggagga ccgaaggagc taaccgcttt tttgcacaac atgggggatc atgtaactcg
     5041 ccttgatcgt tgggaaccgg agctgaatga agccatacca aacgacgagc gtgacaccac
     5101 gatgcctaca gcaatggcaa caacgttgcg caaactatta actggcgaac tacttactct
     5161 agcttcccgg caacaattaa tagactggat ggaggcggat aaagttgcag gaccacttct
     5221 gcgctcggcc cttccggctg gctggtttat tgctgataaa tctggagccg gtgagcgtgg
     5281 gtctcgcggt atcattgcag cactggggcc agatggtaag ccctcccgta tcgtagttat
     5341 ctacacgacg gggagtcagg caactatgga tgaacgaaat agacagatcg ctgagatagg
     5401 tgcctcactg attaagcatt ggtaactgtc agaccaagtt tactcatata tactttagat
     5461 tgatttaaaa cttcattttt aatttaaaag gatctaggtg aagatccttt ttgataatct
     5521 catgaccaaa atcccttaac gtgagttttc gttccactga gcgtcagacc ccgtagaaaa
     5581 gatcaaagga tcttcttgag atcctttttt tctgcgcgta atctgctgct tgcaaacaaa
     5641 aaaaccaccg ctaccagcgg tggtttgttt gccggatcaa gagctaccaa ctctttttcc
     5701 gaaggtaact ggcttcagca gagcgcagat accaaatact gtccttctag tgtagccgta
     5761 gttaggccac cacttcaaga actctgtagc accgcctaca tacctcgctc tgctaatcct
     5821 gttaccagtg gctgctgcca gtggcgataa gtcgtgtctt accgggttgg actcaagacg
     5881 atagttaccg gataaggcgc agcggtcggg ctgaacgggg ggttcgtgca cacagcccag
     5941 cttggagcga acgacctaca ccgaactgag atacctacag cgtgagctat gagaaagcgc
     6001 cacgcttccc gaagggagaa aggcggacag gtatccggta agcggcaggg tcggaacagg
     6061 agagcgcacg agggagcttc cagggggaaa cgcctggtat ctttatagtc ctgtcgggtt
     6121 tcgccacctc tgacttgagc gtcgattttt gtgatgctcg tcaggggggc ggagcctatg
     6181 gaaaaacgcc agcaacgcgg cctttttacg gt
//
