# Supplementary material for: Metabolic engineering strategies to produce medium-chain oleochemicals via acyl-ACP:CoA transacylase activity
Source: Nat Commun. 2022 Mar 25;13:1619. doi: 10.1038/s41467-022-29218-3 (PMC8956717; doi:10.1038/s41467-022-29218-3)
Supplement: Supplementary file 8 — Source Data [file 41467_2022_29218_MOESM8_ESM.xlsx]

## Sheet: Fig.2
NCOMMS Yan Qiang et al. Source Data
Fig. 2B		c8 OH FAME	c10 OH FAME	C12 OH FAME	total		Type of test		p-value
	ppuphaG	7.56378	23.152	22.4072	53.123		t-test	ppuPhaG vs. no ppuPhaG	0.000569104
	ppuphaG	7.29358	21.5141	24.8391	53.6467
	ppuphaG	9.77098	21.545	25.4888	56.8048
	average	8.20944	22.0704	24.245
	std	1.35906	0.936869	1.62441
		c8 OH FAME	c10 OH FAME	C12 OH FAME	total
	no ppuphaG	1.16969	0.950169	1.0516	3.17146	2.00177
	no ppuphaG	1.40947	0.959278	1.06352	3.43227	2.0228
	no ppuphaG	1.21063	1.68808	1.54292	4.44162	3.23099
	average	1.26326	1.19917	1.21935
	std	0.128266	0.423425	0.280283
Fig. 2C		C7 MK	C9 MK	C11 MK	C13MK
	AIR-1+PhaG	45.3155	38.6411	52.1838	20.4144
	AIR-2+PhaG	38.4123	42.8681	71.7835	16.1098
	AIR-3+PhaG	46.5489	43.2007	70.4898	17.0556
	AIR-1+no PhaG	0.4	0.12	0.4	0.4
	AIR-2+no PhaG	0.6	0.12	0.5	0.5
	AIR-3+no PhaG	0.5	0.1	0.5	0.5
	ADIR-1+PhaG	46.1541	42.5443	62.5405	17.6576
	ADIR-2+PhaG	49.2145	40.6587	62.5405	17.6576
	ADIR-3+PhaG	53.5612	41.5841	60.5405	17.6549
	AIR-1+no PhaG	0.51	0.1	0.4	0.5
	AIR-2+no PhaG	0.52	0.11	0.3	0.5
	AIR-3+no PhaG	0.5	0.1	0.5	0.5
Fig. 2D	organisms		C7MK	C9MK	C11MK	C13MK	total			Type of test		p-value
	pseudomonas mosselii	phaG1	17.9488	57.8601	36.5014	43.4144	155.725			t-test	ppuPhaG vs. PkPhaG	0.00908113
	pseudomonas soli	phaG2	22.8416	60.1044	38.1949	45.1098	166.251
	pseudomonas parafulva	phaG3	19.9679	85.8313	41.022	50.0556	196.877
	Trinickia caryophylli	phaG4	19.9147	45.2064	38.0747	56.2966	159.492
	pseudomonas koreensis	phaG6	27.8067	89.2475	142.244	119.57	378.869
	pseudomonas viridiflava	phaG7	0	34.4406	38.5404	62.7617	135.743
	pseudomonas frederiksbergensis	phaG8	18.7952	40.4998	37.2449	62.7617	159.301
	pseudomonas aeruginosa	phaG10	0	0	0	0	0
	corynebacterium mustelae	phaG11	0	0	0	0	0
	corynebacterium efficiens	phaG12	0	0	0	0	0
	Mycobacterium tuberculosis	phaG13	0	0	0	0	0
	Mycobacterium tuberculosis	phaG14	0	0	0	0	0
	pseudomonas putida	ppphaG	21.7403	54.3221	36.6914	39.7284	152.482
	organisms		C7MK	C9MK	C11MK	C13MK	total
	pseudomonas mosselii	phaG1	0	101.837	36.5237	43.2644	181.625
	pseudomonas soli	phaG2	0	62.5244	35.5405	42.2971	140.362
	pseudomonas parafulva	phaG3	0	76.4644	37.3571	46.5172	160.339
	Trinickia caryophylli	phaG4	0	67.6463	35.5405	53.2951	156.482
	pseudomonas koreensis	phaG6	36.9301	73.3814	45.3217	156.218	311.851
	pseudomonas viridiflava	phaG7	0	63.0317	35.5405	39.7446	138.317
	pseudomonas frederiksbergensis	phaG8	0	60.7011	36.664	38.8538	136.219
	pseudomonas aeruginosa	phaG10	0	0	0	0	0
	corynebacterium mustelae	phaG11	0	0	0	0	0
	corynebacterium efficiens	phaG12	0	0	0	0	0
	Mycobacterium tuberculosis	phaG13	0	0	0	0	0
	Mycobacterium tuberculosis	phaG14	0	0	0	0	0
	pseudomonas putida	ppphaG	37.0072	67.4126	35.5405	81.1017	221.062
	organisms		C7MK	C9MK	C11MK	C13MK	total
	pseudomonas mosselii	phaG1	0	90.0762	36.4704	48.1952	174.742
	pseudomonas soli	phaG2	0	122.556	38.4583	51.4874	212.502
	pseudomonas parafulva	phaG3	0	78.5016	36.6446	42.3765	157.523
	Trinickia caryophylli	phaG4	0	105.213	39.7402	87.8025	232.756
	pseudomonas koreensis	phaG6	38.5678	92.9852	68.3403	157.821	357.714
	pseudomonas viridiflava	phaG7	0	60.1309	37.6069	60.6209	158.359
	pseudomonas frederiksbergensis	phaG8	0	68.7734	38.1604	42.5705	149.504
	pseudomonas aeruginosa	phaG10	0	0	0	0	0
	corynebacterium mustelae	phaG11	0	0	0	0	0
	corynebacterium efficiens	phaG12	0	0	0	0	0
	Mycobacterium tuberculosis	phaG13	0	0	0	0	0
	Mycobacterium tuberculosis	phaG14	0	0	0	0	0
	pseudomonas putida	ppphaG	42.8773	85.4948	37.0361	97.6693	263.077

## Sheet: Fig.3
NCOMMS Yan Qiang et al. Source Data
Fig. 3
	c7 MK	c9 MK	c11 MK	C13 MK	total				Type of test		p-value
ΔfadABIJR-1	0.0245736	0.69269	0.541385	0.545083	1.80373				t-test	fadAIR phag06-phaJ1 vs. fadAIR phaG06	0.026212
ΔfadABIJR-2	0.0245736	0.155147	0.404635	0.404357	0.988713					fadAIR phag06-phaJ3 vs. fadAIR phaG06	0.00343206
ΔfadABIJR-3	0.0245736	0.155147	0.0236073	0.791796	0.995124					fadADIR phag06-phaJ3 vs. fadAIR phaG06	3.84833e-10
ΔfadABIJR pACYC-EcfadB-1	20.2522	42.5361	37.7573	44.2358	144.781
ΔfadABIJR pACYC-EcfadB-2	19.3792	36.9758	36.7187	43.5474	136.621
ΔfadABIJR pACYC-EcfadB-3	18.3844	34.0718	36.4071	42.768	131.631
ΔfadABIJR pACYC-EcfadBJ-1	16.0246	68.1551	45.5405	53.3908	183.111
ΔfadABIJR pACYC-EcfadBJ-2	17.0246	74.1551	39.5405	46.2199	176.94
ΔfadABIJR pACYC-EcfadBJ-3	17.6549	69.1551	36.5405	49.2215	172.572
ΔAIR-1	17.0246	78.1551	45.136	49.1292	189.445
ΔAIR-2	14.7974	71.1047	38.9804	50.1798	175.062
ΔAIR-3	17.2635	68.3305	39.4511	50.5356	175.581
ΔfadAIR pACYC-EcfadBJ-1	17.0246	78.1551	41.3309	46.5953	183.106
ΔfadAIR pACYC-EcfadBJ-2	13.6829	71.1047	36.961	42.707	164.456
ΔfadAIR pACYC-EcfadBJ-3	17.8612	64.301	45.606	42.862	170.63
fadAIR pACYC-phaJ1-1	17.0246	72.1551	39.5955	46.9564	175.732
fadAIR pACYC-phaJ1-2	17.0246	78.1551	36.7623	44.4797	176.422
fadAIR pACYC-phaJ1-3	17.0246	68.1551	36.3393	47.1764	168.695
fadAIR pACYC-phaJ2-1	17.0246	55.842	38.1647	45.672	156.703
fadAIR pACYC-phaJ2-2	17.0246	66.2755	37.9711	45.0374	166.308
fadAIR pACYC-phaJ2-3	17.0246	52.2785	39.8055	43.6829	152.791
fadAIR pACYC-phaJ3-1	17.0246	58.1551	39.6848	46.2563	161.121
fadAIR pACYC-phaJ3-2	17.0246	54.1551	37.8301	49.9282	158.938
fadAIR pACYC-phaJ3-3	17.0246	53.1551	38.8383	45.606	154.624
fadAIR pACYC-phaJ4-1	17.0246	58.1551	36.7079	53.365	165.253
fadAIR pACYC-phaJ4-2	17.0246	55.1551	38.7685	47.7721	158.72
fadAIR pACYC-phaJ4-3	17.0246	52.1551	41.438	53.6875	164.305
fadADIR pACYC-phaJ3-1	17.0246	54.2415	36.338	42.362	149.966
fadADIR pACYC-phaJ3-2	17.0246	58.1467	37.9641	43.6213	156.757
fadADIR pACYC-phaJ3-3	17.0246	55.1551	36.7312	45.6313	154.542
fadAIR phaG06-1	31.5454	73.4669	69.2767	167.2	341.489
fadAIR phaG06-2	45.0246	64.1551	39.9644	155.708	304.852
fadAIR phaG06-3	36.128	83.1224	28.7128	145.245	293.208
phag06-phaJ1-1	36.5321	78.1648	163.207	292.915	570.819
phag06-phaJ1-2	44.112	69.0239	137.273	253.771	504.179
phag06-phaJ1-3	33.3071	58.4879	107.484	250.57	449.849
phag06-phaJ2-1	31.404	56.9482	76.168	150.456	314.976
phag06-phaJ2-2	40.122	77.9567	138.397	191.604	448.079
phag06-phaJ2-3	32.3042	63.0716	93.9917	145.798	335.165
phag06-phaJ3-1	36.4409	70.0269	116.391	217.305	440.165
phag06-phaJ3-2	39.0661	85.463	161.087	268.613	554.229
phag06-phaJ3-3	40.5761	89.6828	268.744	258.016	657.018
phag06-phaJ4-1	13.2213	56.1592	116.57	119.414	305.365
phag06-phaJ4-2	30.543	83.6331	192.27	160.74	467.186
phag06-phaJ4-3	38.9121	104.974	174.238	137.073	455.197
fadADIR phaG06-phaJ3-1	52.8557	131.115	168.589	200.186	552.746
fadADIR phaG06-phaJ3-2	42.2125	134.359	160.101	211.982	548.653
fadADIR phaG06-phaJ3-3	48.4724	123.058	175.644	210.939	558.114

## Sheet: Fig.4
NCOMMS Yan Qiang et al. Source Data
	Fig. 4B		c8 fame	c10 fame	c12 fame	c14 fame	C8-C14 total	C16 fame		Type of test		p-value
		wt-1	12.3145	21.6477	82.0106	178.097	294.07	241.187		t-test	Q45R Y138F G142V vs. wild-type	0.000649859
		wt-2	13.8932	22.6051	51.7919	200.28	288.57	240.432			Q45R G142V vs. wild-type	8.35595e-08
		wt-3	14.482	23.3099	62.8514	193.835	294.478	238.805			G142V vs. wild-type	0.0323252
		q45r-1	85.2858	47.0322	110.808	357.871	600.997	262.288			Y138F vs. wild-type	0.00462305
		q45r-2	224.144	102.829	217.601	479.844	1024.42	308.644			Q45R vs. wild-type	0.0277884
		q45r-3	242.651	105.838	225.261	494.847	1068.6	298.758
		y138f-1	95.2847	44.4273	85.7581	290.011	515.481	238.662
		y138f-2	76.6251	34.9029	83.35	274.965	469.843	305.611
		y138f-3	73.7809	34.282	81.7408	265.655	455.458	240.598
		g142v-1	37.8992	44.8492	132.189	365.937	580.874	257.642
		g142v-2	115.937	108.284	313.254	607.407	1144.88	331.873
		g142v-3	38.0306	45.0323	130.747	366.013	579.824	251.742
		q45r y138f-1	5.48126	16.7557	25.0193	174.652	221.908	211.887
		q45r y138f-2	5.22015	16.7865	24.9172	174.321	221.245	360.523
		q45r y138f-3	5.04071	16.6951	24.7235	177.026	223.485	249.382
		q45r g142v-1	292.971	128.732	255.147	475.023	1151.87	280.036
		q45r g142v-2	299.303	127.333	251.155	486.886	1164.68	269.107
		q45r g142v-3	282.134	128.67	250.646	466.088	1127.54	278.043
		y138f g142v-1	5.61703	17.0266	25.4708	181.507	229.621	211.717
		y138f g142v-2	5.44502	16.7668	25.3588	178.473	226.044	218.327
		y138f g142v-3	47.8655	32.4618	97.2478	310.543	488.118	232.37
		q45r y138f g142v-1	122.886	51.3474	136.102	328.984	639.32	201.475
		q45r y138f g142v-2	141.725	55.0613	146.208	337.945	680.939	196.848
		q45r y138f g142v-3	202.326	68.0987	181.156	360.349	811.93	194.259
		blank-1	2.69379	2.13811	0.973263	45.4128	51.218	244.445
		blank-2	2.68443	1.96228	0.953678	38.6776	44.278	231.489
		blank-3	1.70774	1.03307	1.03202	39.189	42.9618	222.034
		blank-4	2.99557	2.4196	1.11206	48.5372	55.0645	272.425
		blank-5	2.84819	2.20916	0.965599	41.7073	47.7302	241.782
		blank-6	1.7171	1.03762	6.45095	39.5428	48.7485	229.057

## Sheet: Fig.5
NCOMMS Yan Qiang et al. Source Data
Fig. 5A	dodecane layer 25ul	C7MK	c9mk	c11mk	c13mk	c15mk	C7-15 MK Total		Fig. 5B		C16-OH org	C14-OH org	C12-OH org	C10-OH org	C8-OH org	C16-OH aqu	C14-OH aqu	C12-OH aqu	C10-OH aqu	C8-OH aqu
	AIR-1	297.876	353.857	233.214	171.445	162.162	1218.55			no PhaG-1	0	0	0	0	0	21.3436	2.32675	0.784761	0.675682	0.402818
	AIR-2	299.153	336.241	226.662	171.116	161.816	1194.99			no PhaG-2	0	0	0	0	0	22.0286	1.71178	1.37023	1.19634	0.275152
	AIR-3	299.505	353.579	234.804	171.559	162.257	1221.7			no PhaG-3	0	0	0	0	0	19.097	3.09697	1.47613	0.45283	1.09006
	AIR-4	300.693	349.335	234.924	172.147	162.472	1219.57			PhaG*-1	50.792	51.7749	8.82437	8.49636	13.6062	419.978	423.645	70.3244	52.925	52.4586
	ADIR-1	296.908	340.461	230.2	163.406	158.77	1189.74			PhaG*-2	51.2509	40.9024	8.29789	9.64234	13.912	406.339	410.861	71.9192	50.9692	55.6799
	ADIR-2	296.644	351.132	234.901	166.754	161.494	1210.93			PhaG*-3	57.9878	43.3029	6.23203	10.8883	11.5664	397.737	417.44	75.6513	51.3702	52.4761
	ADIR-3	292.874	353.526	233.692	165.776	161.469	1207.34
	ADIR-4	293.358	348.987	230.787	161.721	158.209	1193.06
											C16-OH org	C14-OH org	C12-OH org	C10-OH org	C8-OH org	C16-OH aqu	C14-OH aqu	C12-OH aqu	C10-OH aqu	C8-OH aqu
	aquaous phase	C7MK	c9mk	c11mk	c13mk	c15mk	C7-15 MK Total		0.9	no PhaG-1	0	0	0	0	0	21.3436	23.6703	24.4551	25.1307	25.5336
	AIR-1	93.0057	35.7219	69.9581	45.9877	42.5606	287.234		1	no PhaG-2	0	0	0	0	0	22.0286	23.7404	25.1106	26.307	26.5821
	AIR-2	108.071	42.5957	50.1829	53.8921	47.3154	302.057		1.1	no PhaG-3	0	0	0	0	0	19.097	22.1939	23.6701	24.1229	25.213
	AIR-3	113.031	46.3267	54.4915	58.2649	49.7873	321.902		1.9	PhaG*-1	50.792	102.567	111.391	119.888	133.494	553.472	977.117	1047.44	1100.37	1152.82
	AIR-4	96.5935	85.0653	60.1277	45.8094	43.3336	330.929		2	PhaG*-2	51.2509	92.1533	100.451	110.094	124.006	530.345	941.206	1013.12	1064.09	1119.77
	ADIR-1	90.8775	66.178	60.462	43.7645	42.7493	304.031		2.1	PhaG*-3	57.9878	101.291	107.523	118.411	129.978	527.715	945.155	1020.81	1072.18	1124.65
	ADIR-2	91.4223	58.0077	47.7256	40.6209	39.7214	277.498
	ADIR-3	89.2853	71.079	52.8149	41.8629	40.6834	295.726
	ADIR-4	112.63	45.8877	55.9	54.4072	49.9781	318.803

## Sheet: Fig.6
NCOMMS Yan Qiang et al. Source Data
	Fig. 6A		OD600				Time (h)	glycerol (g/L)					Fig. 6B	Time (h)	replicate1	replicate2		OD600				Glycerol (g/L)
		Time (h)	replicate 1	replicate 2	replicate 3			replicate 1	replicate 2	replicate 3				12	0.49359	0.56583		Time (h)	replicate1	replicate2		Time (h)	replicate1	replicate2
		0	0.054	0.06	0.052		0	56.6968	48.8024	48.0225				24	1.18697	1.19323		0	0.006	0.056		0	48.4753	48.2959
		4	0.563	0.572	0.47		4	50.1125	49.7358	50.0563				36	2.30066	2.85887		4	0.461	0.521		4	48.9237	47.5371
		4	4.37	4.03	6.8		4	54.0636	48.1209	58.474				48	4.37052	3.71828		4	4.22	4.38		4	47.2323	52.5559
		8	5.26	5.96	5.2		8	51.778	47.6456	50.4767				66	4.45453	3.70826		8	5.4	5.44		8	48.3197	48.3554
		12	5.64	6.36	5.42		12	47.2038	45.0336	45.2344				72	5.92317	4.58848		12	15.7	6.76		12	45.702	45.2203
		20	12.85	12.25	0.2285		20	45.7707	42.8953	43.1171				96	6.62036	6.84172		20	11.8	9.5		20	44.3742	44.3039
		24	17.8	15.05	16.6		24	43.8493	43.1793	41.7852								24	15.9	16.6		24	44.7642	43.9087
		24	16.6	14.4	12.3		24	81.6749	76.8091	77.8457								24	10.4	11.55		24	90.7624	78.5979
		28	27.2	20	20		28	78.3557	73.6318	74.7375								28	19.4	23.4		28	85.2098	78.4946
		32	45.4	38.8	50.8		32	69.765	71.5893	71.3044								32	29.6	23.4		32	75.7257	69.2659
		36	82.6	60.2	48.2		36	61.5714	63.0444	64.3246								36	35.3	49.2		36	73.6346	66.7574
		44	56.7	52.6	50.2		44	51.9572	48.838	52.5659								44	49.5	62.3		44	58.4212	53.0427
		48	48.4	43.1	43.9		48	44.4433	42.7089	45.3596								48	50	45		48	49.6177	45.6051
		66	71.1	64.9	57		66	23.1906	24.5528	26.658								66	61.9	55		66	39.3733	25.6911
		72	65	60	72		72	17.4667	19.2143	21.4479								72	68.8	53		72	14.3751	21.116
		96	60	57	55		96	3.8689	3.86585	4.45686								96	59.5	50		96	6.05068	4.14458
		aqueous		C7MK	c9mk	c11mk	c13mk	c15mk	total
		replicate 1	12	17.0246	91.0327	62.6191	75.2453	58.5514	304.473				Fig. 6C		replicate -1-aqu	replicate -1-org	replicate 1-cod	replicate -2-aqu	replicate -2-org	replicate 2-cod
		replicate 2	12	17.0246	82.4275	46.7187	70.0382	55.4364	271.645					bioreactor+condenser	2.5	6.547	6.907	2.78	6.84	7.44
		replicate 3	12	17.0246	91.5258	61.6252	74.2375	57.7069	302.12
		replicate 1	24	170.246	142.088	356.537	134.961	78.2224	882.054						replicate -1-aqu	replicate -1-org	replicate -2-aqu	replicate -2-org	replicate -3-aqu	replicate -3-org
		replicate 2	24	85.1229	142.709	297.414	103.597	76.5543	705.398					bioreactor	2222.84	4120.02	2845.67	4144.22	3058.51	4142.93
		replicate 3	24	92.7975	150.936	309.462	104.014	77.1161	734.327							6342.86		6989.88		7201.44
		replicate 1	36	94.2188	527.269	289.77	130.513	103.603	1145.37
		replicate 2	36	85.1229	358.052	189.469	102.005	80.8404	815.488
		replicate 3	36	98.7392	542.008	267.772	129.326	100.302	1138.15
		replicate 1	48	103.957	489.955	293.123	284.536	116.369	1287.94
		replicate 2	48	85.1229	502.573	272.523	152.17	230.206	1242.59
		replicate 3	48	95.4062	531.027	276.07	148.886	119.85	1171.24
		replicate 1	66	104.452	405.109	281.292	172.853	141.819	1105.53
		replicate 2	66	97.4097	448.503	271.816	470.681	315.813	1604.22
		replicate 3	66	98.2028	524.288	297.874	464.82	350.386	1735.57
		replicate 1	72	105.084	834.827	632.64	501.2	60.8578	2134.61
		replicate 2	72	97.0704	539.503	291.817	459.786	340.481	1728.66
		replicate 3	72	102.311	707.361	435.713	453.276	509.691	2208.35
		replicate 1	96	100.922	366.384	348.115	505.422	901.999	2222.84
		replicate 2	96	96.0297	446.967	327.299	760.904	1214.47	2845.67
		replicate 3	96	106.263	489.862	340.275	845.063	1277.05	3058.51
		dodecane layer		C7MK	c9mk	c11mk	c13mk	c15mk	total
		replicate 1	12	34.0491	61.1387	58.432	73.8837	79.4046	306.908
		replicate 2	12	34.0491	62.42	59.6337	72.9912	83.0038	312.098
		replicate 3	12	34.0491	58.9988	61.1222	72.9855	78.991	306.147
		replicate 1	24	40.8564	124.699	112.601	111.78	119.314	509.25
		replicate 2	24	40.3979	126.974	114.441	113.272	119.056	514.141
		replicate 3	24	40.9151	127.521	112.782	114.498	121.128	516.844
		replicate 1	36	180.029	408.329	383.971	375.148	397.712	1745.19
		replicate 2	36	204.612	413.849	376.09	386.253	405.23	1786.03
		replicate 3	36	204.3	419.219	383.118	386.066	405.624	1798.33
		replicate 1	48	284.39	559.35	537.421	544.996	572.844	2499
		replicate 2	48	285.058	575.095	536.168	549.148	575.431	2520.9
		replicate 3	48	287.754	574.863	538.686	549.46	574.847	2525.61
		replicate 1	66	416.578	769.385	776.927	808.824	828.844	3600.56
		replicate 2	66	434.696	790.651	759.539	809.328	837.822	3632.04
		replicate 3	66	414.432	811.056	782.148	813.128	833.64	3654.4
		replicate 1	72	431.707	841.754	808.868	815.863	829.98	3728.17
		replicate 2	72	438.162	833.383	787.32	816.755	839.548	3715.17
		replicate 3	72	461.838	852.113	837.908	817.72	837.104	3806.68
		replicate 1	96	362.076	1007.62	949.809	886.858	913.652	4120.02
		replicate 2	96	363.341	939.068	938.455	949.619	953.733	4144.22
		replicate 3	96	361.251	951.55	936.748	951.346	942.033	4142.93

## Sheet: Supplementary Fig.3
NCOMMS Yan Qiang et al. Source Data
Fig. S3A		c8 fame	c10 fame	c12 fame	c14 fame		Fig. S3B		C8 fame	C10 fame	C12 fame	C14 fame
	wt	0.00449	0	0.00957	0.68589			wt	0.01157	0.00774	0.03554	0.16563
	wt	0.01214	0.00704	0.03641	2.71363			wt	0.00989	0.00626	0.03208	0.15678
	wt	0.01066	0.00582	0.02919	2.17978			wt	0.01346	0.00931	0.04333	0.17711
	wt	0.02439	0.01608	0.06868	3.79189			wt	0.0129	0.00891	0.04245	0.18554
	wt	0.00676	0.00307	0.01595	0.96874			wt	0.0038	0.00216	0.01048	0.09204
	wt	0.00455	0	0.00959	0.68466			wt	0.01021	0.00658	0.03212	0.15345
	1	0.1211	0.04366	0.1387	4.904			1-A6	0.00425	0	0.01066	0.10198
	2	0.01066	0.00565	0.02567	1.40539			1-A7	0.00425	0	0.0126	0.11033
	3	0.00927	0.00474	0.02078	1.11323			1-B7	0.00436	0	0.0108	0.10276
	4	0.15208	0.05591	0.15569	3.62103			1-B8	0.00421	0	0.01124	0.10667
	5	0.05734	0.01968	0.05486	1.99015			1-C7	0.00442	0	0.01055	0.10059
	6	--	--	--	--			1-C8	0.00435	0	0.01203	0.11938
	7	0.09989	0.06991	0.25198	6.35583			1-C9	0.00423	0	0.0106	0.10082
	8	0.00678	0	0.01799	1.27556			1-D6	0.00563	0.00246	0.0167	0.11506
	9	0.13472	0.04533	0.12883	3.76782			1-D7	0.00423	0	0.01062	0.10661
	10	0.03571	0.0251	0.10625	3.74863			1-D8	0.00429	0	0.01017	0.10495
	11	0.00603	0	0.01239	1.02191			1-D9	0.00946	0.00564	0.03157	0.1554
	12	0.00462	0	0.01299	1.1611			1-E6	0.03153	0.02214	0.08594	0.24888
	13	0.00415	0	0.01408	2.33345			1-E7	0.00263	0	0.00993	0.09959
	14	0.09763	0.08598	0.33502	8.39209			1-E8	0.03628	0.02592	0.09531	0.24722
	15	0.04921	0.03102	0.11783	4.57815			1-E9	0.00615	0.00299	0.01695	0.10963
	16	0.0046	0	0.01045	0.84787			1-F2	0.00519	0.00619	0.04139	0.24555
	17	0.01985	0.01156	0.04206	1.55061			1-F4	0.00422	0	0.01286	0.12084
	18	0.00485	0	0.01289	1.1917			1-F6	0.00432	0	0.01026	0.1048
	19	0.0099	0.01145	0.05384	1.27184			1-F7	0.00559	0.0023	0.01427	0.10415
	20	0.00776	0.00434	0.02908	2.20017			1-F8	0.01676	0.01122	0.05077	0.18543
	21	0.00539	0	0.02227	1.34036			1-F9	0.01185	0.00671	0.03241	0.15706
	22	0.01032	0.00354	0.01813	1.43841			1-G5	0.01961	0.01358	0.06275	0.21073
	23	0.01265	0.0074	0.03588	2.61266			1-G6	0.01414	0.00908	0.04307	0.17464
	24	0.02909	0.01355	0.03783	1.96713			1-G7	0.00436	0	0.01075	0.10939
	25	0.00271	0	0.01334	1.40532			1-G9	0.00537	0.00249	0.01627	0.13644
	26	0.00411	0	0.00545	0.37116			2-A9	0.06563	0.02506	0.06805	0.19833
	27	--	--	--	--			2-B8	0.0032	0.00917	0.0496	0.2282
	28	0.00875	0.00508	0.03333	2.52286			2-C3	0.01568	0.00985	0.04516	0.19451
	29	0.00403	0	0.01541	1.51287			2-D5	0.01942	0.01282	0.05871	0.20067
	30	0.02095	0.03092	0.12184	2.44486			2-D6	0.01811	0.01217	0.05559	0.20111
	31	0.0095	0	0.02946	1.25674			2-D7	0.01461	0.0067	0.03001	0.13539
	32	0.00462	0	0.01565	1.39409			2-E1	0.04699	0.02055	0.07211	0.2493
	33	0.00526	0	0.01869	1.09491			2-E5	0.00449	0	0.01196	0.10487
	34	0.00502	0	0.0209	1.49961			2-F5	0.00424	0	0.01001	0.10064
	35	0.00607	0.00261	0.01853	1.54353			2-F6	0.01366	0.00896	0.04256	0.17177
	36	0.00475	0.00423	0.09343	3.27575			2-F12	0.00425	0	0.01192	0.10642
	37	0.00447	0	0.01967	1.74321			2-G2	0.05088	0.02665	0.09089	0.259
	38	0.00551	0	0.02163	1.53476			2-G4	0.0784	0.05419	0.17285	0.35268
	39	0.03302	0.02179	0.08532	3.12386			2-G5	0.00485	0	0.01413	0.13695
	40	--	--	--	--			2-G6	0.00408	0	0.0102	0.09394
	41	0.00401	0	0.01312	1.47895			3-A2	0.0042	0	0.01065	0.10342
	42	0.004	0	0.00826	0.91403			3-A3	0.00254	0	0.01129	0.10416
	43	0.00407	0	0.00959	1.00329			3-A7	0.0042	0	0.01185	0.11147
	44	0.00406	0	0.0099	1.31162			3-A8	0.0135	0.00909	0.04535	0.18065
	45	0.0043	0	0.0188	2.14875			3-A9	0.00425	0	0.01177	0.10833
	46	0.00455	0	0.00791	0.80182			3-A10	0.01402	0.00932	0.0447	0.18137
	47	0.00495	0	0.01225	1.08733			3-A11	0.00904	0.00519	0.031	0.13792
	48	0.00392	0	0.00992	1.04176			3-A12	0.00425	0	0.01139	0.10714
	49	0.004	0	0.01025	1.01806			3-C2	0.02167	0.01816	0.08376	0.24525
	50	0.00521	0	0.01077	0.7439			3-C12	0.00923	0	0.01167	0.11867
	51	0.00385	0	0.00813	0.81225			3-F1	0.00429	0	0.01116	0.11074
	52	0.00416	0	0.00788	0.80856			3-F10	0.04252	0.02025	0.13256	0.33882
	53	0.00941	0.00463	0.02156	1.30417			3-G6	0.00877	0.00551	0.03089	0.15007
	54	0.00397	0	0.00865	0.85892			4-A2	0.00378	0	0.0122	0.13281
	55	0	0	0.01337	1.04553			4-A9	0.00977	0.01572	0.06883	0.2071
	56	0.00384	0	0.01042	1.08497			4-A12	0.00424	0	0.01236	0.11154
	57	0.00399	0	0.00959	1.08334			4-B1	0.00865	0.00524	0.02948	0.1437
	58	0.00438	0	0.01378	1.49045			4-B3	0.01468	0.01046	0.05372	0.20289
	59	0.00404	0	0.00922	0.79582			4-C1	0.01416	0.00973	0.04957	0.18836
	60	0.00682	0.00302	0.01726	1.17693			4-C5	0.00288	0.00709	0.04015	0.17873
	61	0.00414	0	0.01133	1.12403			4-C12	0.00395	0	0.01298	0.11471
	62	0.00413	0	0.01003	1.02794			4-D12	0.00438	0	0.01239	0.11732
	63	0.00608	0.00295	0.02052	1.19038			4-F4	0.01974	0.01656	0.0624	0.19333
	64	0.00365	0	0.0082	0.83682
	65	0.01069	0.01099	0.04003	1.64942
	66	0.01168	0.00483	0.01867	0.91796
	67	0.00404	0	0.01063	1.15011
	68	0.00421	0	0.01339	1.97133
	69	0.02619	0.01632	0.06515	3.92156
	70	0.00384	0	0.01039	0.99099
	71	0.00416	0	0.01209	1.04046
	72	0.00409	0	0.01049	0.97844
	73	0.00393	0	0.01217	1.35847
	74	0.00411	0	0.01595	1.76214
	75	0.00404	0	0.01514	2.28152
	76	0.00402	0	0.00985	0.86392
	77	0.00385	0	0.0105	1.11711
	78	0.00386	0	0.01247	1.4601
	79	0.01165	0.00624	0.03123	1.50876
	80	0.01152	0.00625	0.03128	1.51238

## Sheet: Supplementary Fig.4
NCOMMS Yan Qiang et al. Source Data
					Fig. S4		C16 FAME	C14 FAME	C12 FAME	C10 FAME	C8 FAME
						wt	197.147	74.5812	8.30899	1.21814	7.11683
						LM1	309.149	273.06	65.2214	26.7118	92.484
						LM4	180.417	202.956	73.577	34.2402	115.84
						LM5	204.869	111.459	26.6253	12.0563	46.1755
						LM7	269.56	354.606	126.088	42.837	75.8911
						LM9	255.825	211.555	59.9732	27.7591	104.544
						LM10	254.304	209.744	49.8359	15.3675	28.6643
						LM14	363.021	467.002	165	52.6467	74.686
						LM15	330.385	252.438	58.2121	18.9724	34.8861
						LM24	210.881	109.357	18.4186	8.2953	24.4611
						LM30	158.525	138.462	30.9539	18.6695	71.8924
						LM39	253.326	174.621	40.4049	13.3421	29.0276
						1-E6	173.85	172.436	72.1993	13.4489	23.4302
						1-E8	173.191	172.081	77.0319	15.7668	25.8619
						2-A9	178.482	157.004	63.436	15.1685	46.3631
						2-E1	218.261	196.502	63.1881	12.495	32.1125
						2-G2	213.332	208.2	72.6982	16.2521	79.6006
						2-G4	229.513	284.626	123.549	32.9939	52.9871

## Sheet: Supplementary Fig.5
	NCOMMS Yan Qiang et al. Source Data																	RFP RFU/OD600										YFU RFU/OD600
												Fig.S4B	IPTG (μM）	RFP RFU/OD600	YFP RFU/OD600		Time [s]	0 uM	12.5 uM	25 uM	50 uM	100 uM	200 uM	400 uM	800 uM		Time [s]	0	12.5	25	50	100	200	400	800
													0	15.3312	46.7149		0	32.76	39.5127	35.4724	35.936	34.6535	40.2771	36.5718	32.9877		0	330.919	868.141	840.052	841.228	844.884	829.708	826.841	805.844
													12.5	20.5947	4348.54		0.30725	32.7923	36.5692	33.9586	32.7547	29.826	37.6124	33.4821	33.4555		0.30725	295.878	828.005	818.241	822.142	835.128	830.744	809.949	806.118
													25	118.612	20946.8		0.61839	33.3611	35.1995	31.0661	32.6904	33.2779	38.7659	33.7458	31.0915		0.61839	351.995	857.381	858.404	843.413	865.225	860.927	866.142	877.107
													50	129.056	21874.8		0.92292	31.0305	31.3221	30.7892	31.0407	31.2038	35.3243	33.2173	30.6205		0.92292	309.924	816.593	829.687	839.732	850.714	863.841	871.56	881.547
													100	143.684	24030.3		1.23011	32.9815	31.3946	30.6848	29.359	29.4503	35.7143	35.0207	30.6848		1.23011	361.864	874.011	885.013	898.711	924.411	964.286	964.661	975.452
													200	167.891	27035.9		1.53731	29.2398	35.7259	33.1387	35.2564	30.5958	36.7178	34.3643	30.2596		1.53731	339.396	826.836	850.56	875	903.382	967.433	982.505	1008.12
													400	173.019	27650.6		1.84453	28.1558	28.5081	28.0112	28.3465	26.8223	32.4826	27.6455	29.7526		1.84453	264.492	750.821	813.881	847.244	883.559	983.759	1029.03	1057
													800	183.453	28876.5		2.15172	25.4225	27.4014	26.7221	27.1125	22.7998	31.6122	28.6015	27.4474		2.15172	287.715	741.738	837.292	873.626	934.793	1104.92	1184.71	1203.11
																	2.45894	25.5283	27.3067	25.249	25.5609	27.5004	31.7919	29.1206	28.0774		2.45894	258.695	689.264	799.551	856.291	943.697	1187.86	1295.86	1321.12
	Fig. S4D	IPTG (μM）	LM7	LM9	LM14	WT	LM1										2.76619	22.3537	24.0224	23.313	20.9726	21.322	29.6216	28.9815	25.4345		2.76619	277.592	660.092	791.348	866.431	972.815	1302.01	1467.02	1499.22
		0	19.1261	16.3454	17.057	21.9391	17.7221										3.07339	19.326	22.2607	20.2985	20.6712	21.097	29.1952	28.4679	24.1255		3.07339	205.293	570.117	723.582	817.121	951.849	1387.41	1576.09	1613.72
		12.5	72.8696	62.2034	57.8574	65.8576	61.9605										3.38061	17.4539	17.8871	18.3012	17.5304	18.9605	22.111	24.1633	23.9174		3.38061	209.055	514.89	699.752	812.972	949.141	1498.89	1751.84	1817.72
		25	85.4701	76.4126	68.9868	78.9474	71.4955										3.68908	12.4641	15.8384	11.4635	13.5436	14.8368	20.8812	20.8768	19.4798		3.68908	201.94	452.541	674.436	790.365	959.446	1621.42	1930.56	1990.37
		50	115.515	98.4718	87.8604	102.226	70.1295										3.99631	10.2154	13.2147	11.0817	10.3824	12.3131	16.9956	19	19.8454		3.99631	185.006	398.4	659.79	811.559	979.771	1780.76	2140	2208.06
		100	119.945	99.5967	94.7692	107.268	70.0429										4.3035	9.04841	9.4162	9.15122	9.98004	10.81	16.0622	19.818	18.6898		4.3035	187.539	354.396	687.104	861.354	1047.8	1950.29	2345.73	2426.88
		200	127.328	107.709	107.729	114.849	71.0089										4.61072	7.60509	8.57694	8.38926	8.41692	10.4109	15.3539	18.8695	16.9148		4.61072	167.965	317.34	736.158	946.202	1140.34	2175.65	2582.66	2622.63
		400	133.424	117.476	114.578	124.18	74.7602										4.91792	7.71903	10.1003	11.2078	10.5687	10.3139	19.2116	20.3635	19.1732		4.91792	111.777	281.745	855.09	1126.23	1354.99	2515.3	2905.95	2915.1
		800	161.486	140.674	133.655	141.017	94.7581										5.22514	6.48661	8.02519	8.60585	9.21206	8.98473	17.4602	19.0705	17.4532		5.22514	130.255	264.772	1024.71	1358.47	1649	2985.7	3379.01	3327.98
																	5.53233	6.37687	6.75828	7.39224	9.13086	8.89878	18.3081	20.6172	19.0089		5.53233	121.086	242.321	1186.17	1599.61	1947.16	3474.75	3897.98	3853.57
	Fig. S4E		Total C8-C14 FAME titer / protein abundance (RFP RFU/OD600)														5.83956	4.76713	5.55752	7.24375	8.79553	9.64173	19.6589	20.9592	20.0231		5.83956	83.3628	211.184	1286.28	1759.11	2159.75	3861.23	4319.44	4292.22
		LM1	4.82784														6.14675	3.05543	3.23445	6.11046	7.54468	8.81589	19.7323	21.0886	20.1523		6.14675	85.0199	197.73	1367.33	1877.21	2336.21	4253.64	4758.05	4697.16
		LM7	3.71191														6.45394	2.36035	2.92349	5.62162	8.2695	9.44165	18.9661	22.4215	20.0524		6.45394	86.8694	185.287	1469.41	2032.99	2540.23	4478.92	5051.1	5014.14
		LM9	2.87069														6.76117	2.215	3.10692	5.89252	7.8672	10.2282	21.3362	23.2172	22.4194		6.76117	80.0031	186.429	1592.94	2149.32	2682.53	4649.06	5212.98	5198.51
		LM14	5.68132														7.06836	2.10852	2.58637	6.64599	8.45899	10.594	22.0769	24.8713	23.6967		7.06836	77.9605	199.958	1834.66	2410.81	2927.23	4817.66	5387.47	5407.15
		WT	0.64691														7.376	1.9996	3.1837	7.37256	10.4869	12.4044	22.8996	26.3431	25.4382		7.376	66.5039	218.956	2080.82	2694.45	3254.77	5008.63	5474.18	5468.42
																	7.68725	1.90531	2.36518	7.70752	10.2429	13.8568	22.982	25.9721	24.5358		7.68725	56.4265	251.818	2325.32	2922.52	3581.33	5352.33	5698.65	5615.04
																	7.99444	0.91144	1.94685	8.6053	10.7793	13.8714	24.8907	26.2955	25.4917		7.99444	58.081	306.243	2609.64	3229.34	3927.18	5759.17	6069.35	5948.88
																	8.30167	1.46718	2.18211	9.20245	12.1855	15.7786	25.7541	27.8066	26.2476		8.30167	63.9047	377.945	2901.84	3515.81	4240.5	6095.03	6422.66	6312.87
																	8.60886	1.7159	2.72661	10.6254	14.6752	17.8436	29.0052	31.0529	30.2058		8.60886	50.2908	454.714	3240.46	3877.2	4621.19	6430.51	6754.81	6739.03
																	8.91625	1.3968	2.67594	12.3086	16.189	19.8357	30.6396	32.0905	31.8701		8.91625	55.8975	543.636	3626.74	4287.26	5033.15	6740.71	7015.59	7110.64
																	9.22922	1.3847	2.06313	13.8806	17.1696	21.8212	32.9677	34.2157	33.1262		9.22922	53.9362	659.392	4139.83	4789.46	5581.2	7359.38	7557.18	7688.2
																	9.53644	1.60239	2.29246	15.0146	18.9481	23.7312	34.695	35.6557	36.2483		9.53644	67.9142	761.938	4566.08	5203.69	5986.73	7790.43	7972.51	8220.43
																	9.84364	1.57323	2.81112	17.0826	20.6245	25.6079	37.3032	38.8689	39.0452		9.84364	66.9047	889.664	5055.39	5655.89	6532.91	8405.56	8531.15	8791.54
																	10.1509	1.80069	2.48159	19.0412	23.0141	27.8064	40.9671	41.7392	42.8022		10.1509	46.0474	1014.82	5557.67	6197.51	7041.97	8888.26	9097.49	9414.31
																	10.4581	2.53107	3.52791	22.7656	26.105	31.624	43.8205	45.8332	46.6769		10.4581	49.1194	1158.72	6095.05	6771.59	7579.88	9496.2	9606.37	10013
																	10.7653	1.74242	3.46805	24.3163	28.1248	34.1449	46.7242	47.0644	49.4883		10.7653	54.9553	1297.85	6620.04	7300.26	8147.02	10065.5	10103.3	10600.1
																	11.0725	2.45308	3.68247	27.0656	31.7143	36.5026	49.4391	50.3351	53.0107		11.0725	54.974	1456.64	7243	7905.88	8753.07	10675.1	10749.1	11286.2
																	11.3799	3.13805	4.9182	30.2276	34.4555	41.273	54.1658	54.7593	57.5472		11.3799	41.9342	1604.99	7834.98	8460.51	9384.24	11375.3	11428	11960.6
																	11.6898	3.82775	5.12715	33.8143	37.9404	45.1202	58.0734	57.3831	61.7874		11.6898	45.6317	1761.96	8431.68	9047.01	10074.7	12034.3	11974.3	12640.2
																	11.9969	4.48346	5.82603	36.8571	41.8605	48.2601	62.0244	61.9985	65.9161		11.9969	53.9541	1912.31	9114.96	9830.7	10688.1	12794.7	12832.5	13391.1
																	12.3042	5.12522	6.7659	41.8002	46.7483	53.0613	66.2983	66.7145	71.4742		12.3042	60.8931	2054.28	9777.53	10532	11419.4	13615.4	13528	14133.7
																	12.6114	5.54657	7.66928	45.014	50.2019	57.7184	72.5564	71.6007	75.1669		12.6114	60.1173	2239.43	10388.1	11146.4	12202.6	14338.7	14284.7	14896.1
																	12.9186	6.65122	8.07675	48.7572	55.1599	63.0985	77.0186	76.9625	80.6154		12.9186	41.118	2376.32	11024.6	11803.3	12736.3	14989.9	14976.9	15728.3
																	13.2258	6.60939	8.76211	54.0148	59.9045	67.4938	82.775	82.8479	86.9366		13.2258	44.7841	2527.29	11673.6	12439.9	13500.5	15810.5	15746.4	16525.1
																	13.533	7.70276	9.66954	57.0552	63.3265	72.2358	87.9066	87.2448	92.1115		13.533	44.2382	2702.76	12254.5	13063.4	14156.4	16530.1	16455.4	17277.3
																	13.8402	8.54067	10.823	62.0089	68.759	77.8792	92.774	92.5841	98.7316		13.8402	44.4947	2829.88	12818.6	13613.8	14743.6	17070.2	17117.3	17973.6
																	14.1475	8.7182	11.2516	65.0812	72.6735	81.8323	98.4437	98.057	104.726		14.1475	48.3578	2983.19	13412.3	14373.7	15361.7	17832	17822.3	18697.2
																	14.4547	9.31078	12.3589	71.183	77.3466	86.7599	102.245	102.839	110.632		14.4547	43.2561	3153.47	14206.8	15261.3	15963.2	18493.2	18317.8	19387.7
																	14.7634	10.6223	13.7067	76.5217	83.5975	91.027	109.992	110.546	116.831		14.7634	49.8641	3410.42	15224.1	16211	16784.2	19371.7	18997.4	20099.1
																	15.0693	11.4467	14.742	80.8707	88.7631	96.4809	112.512	112.856	120.596		15.0693	57.0961	3619.35	16251.3	17126.1	17601.2	20321.4	19603.2	20719.8
																	15.3766	12.1316	15.3839	86.0108	93.9008	100.577	119.564	119.119	126.489		15.3766	43.1215	3819.7	17296	17941.1	18897.7	21530.7	20702.4	21537.5
																	15.6837	12.1346	16.0364	90.533	98.4426	107.399	127.113	123.961	131.38		15.6837	43.2287	3943.52	18001.1	18665.3	20001.9	22545.5	21881	22535.1
																	15.9911	13.3138	17.2249	95.5386	102.471	113.006	132.436	131.098	137.204		15.9911	42.5968	4032.31	18522.1	19289	20827.8	23541.8	23351.9	23673.2
																	16.2983	13.5706	17.7404	97.6921	106.164	116.927	137.7	138.116	143.372		16.2983	44.1176	4143.94	18999	19773.1	21513	24201.8	24311.9	24693.3
																	16.6055	13.8359	18.267	101.931	108.707	121.591	141.632	144.2	149.426		16.6055	38.8759	4177.1	19251.8	20036.2	21911.6	24659.7	25030.8	25508.7
																	16.9127	13.6802	18.1206	103.134	111.771	124.585	144.718	148.078	154.113		16.9127	43.3013	4224.94	19444.7	20342.1	22365.6	24999.6	25487.9	26359.6
																	17.2199	13.9618	18.4158	106.128	114.287	127.579	149.054	152.944	158.24		17.2199	51.2336	4214.2	19581.2	20500.3	22456	25097.5	25837.7	26782.2
																	17.53	14.0711	19.2582	107.803	115.45	130.337	149.75	155.204	161.993		17.53	58.4879	4259.91	19824.6	20753.1	22644.7	25347.3	26261.3	27206.9
																	17.8372	14.4053	19.8626	108.669	116.744	131.166	152.643	157.046	165.749		17.8372	60.0665	4246.81	19899.9	20833.3	23022.7	25593.6	26321.2	27442.7
																	18.1444	15.1134	20.1506	111.812	119.974	133.709	153.86	161.193	168.259		18.1444	41.021	4286.47	20016.2	21019.4	22957.2	25744.6	26614.1	27760.8
																	18.4516	14.2637	20.0415	109.985	119.179	133.682	154.965	161.476	169.336		18.4516	44.4294	4282.1	20044.7	20952.3	23169.4	25792.1	26590.3	27718.9
																	18.7588	14.608	20.1956	111.68	120.474	135.448	157.992	162.826	172.536		18.7588	44.771	4317.02	20319.7	21275.3	23239	26019.6	27033.2	28108.7
																	19.0661	14.4045	19.98	114.569	122.454	136.953	159.996	166.02	174.192		19.0661	40.691	4263.74	20323.5	21264.8	23436.6	26191.1	26971.2	28108.9
																	19.3733	14.9571	20.3921	114.762	123.053	137.753	160.784	168.846	177.011		19.3733	46.1894	4255.77	20409.7	21441	23342	26243.8	27118.8	28311.1
																	19.6805	15.293	21.0313	115.35	124.723	140.102	163.73	168.928	179.063		19.6805	53.4442	4280.87	20456.8	21510.7	23632.2	26440.2	27189.7	28370.5
																	19.9877	15.1047	20.6221	115.279	125.214	141.005	162.519	169.134	178.258		19.9877	60.8726	4284.06	20611.5	21644.9	23640.3	26405.4	27329.8	28638.9
																	20.2949	15.4251	20.199	116.921	125.554	140.736	165.216	169.951	180.229		20.2949	59.8489	4328.53	20678.8	21687.2	23652.3	26680.3	27476	28497.7
																	20.6021	15.5002	20.6217	118.908	127.25	142.694	166.32	172.636	182.733		20.6021	41.9978	4302.61	20757.6	21698.6	23854.8	26805.5	27364	28565.6
																	20.9093	15.3312	20.5947	118.612	129.056	143.684	167.891	173.019	183.453		20.9093	46.7149	4348.54	20946.8	21874.8	24030.3	27035.9	27650.6	28876.5

## Sheet: Supplementary Fig.6
NCOMMS Yan Qiang et al. Source Data
Fig. S5	Mut #		c8 fame	c10 fame	c12 fame	c14 fame	c16fame	total c8-c14 fame		Mut #		c8 fame	c10 fame	c12 fame	c14 fame	c16fame	total c8-c14 fame		Mut #		c8 fame	c10 fame	c12 fame	c14 fame	c16fame	total c8-c14 fame
	1	C203Y	38.6373	42.6035	96.5283	278.64	388.625	456.409		1	C203Y	33.6627	36.2682	83.9141	242.268	340.062	396.113		1	C203Y	34.0548	34.1803	81.4559	242.933	281.136	392.624
	2	A26D	24.0817	32.7899	76.0165	222.62	323.725	355.508		2	A26D	24.8484	32.2758	76.6712	228.277	335.35	362.073		2	A26D	22.0445	31.3314	75.2879	223.273	330.082	351.937
	3	A182E	33.384	36.903	94.6833	245.705	327.229	410.676		3	A182E	30.2226	37.5043	94.8383	242.083	310.67	404.648		3	A182E	34.7092	39.0907	97.4051	237.853	305.607	409.058
	4	G142V	57.2877	56.2511	158.345	288.517	273.081	560.401		4	G142V	58.0217	55.1908	154.767	283.446	261.625	551.425		4	G142V	61.3613	58.3482	163.998	306.654	293.501	590.361
	5	H76Y	45.5028	44.596	117.075	269.198	319.781	476.372		5	H76Y	41.5117	41.7223	105.065	249.67	290.192	437.969		5	H76Y	37.983	41.4528	103.772	245.923	285.549	429.131
	6	P274S	18.0491	28.0067	62.6989	187.472	276.574	296.227		6	P274S	17.3408	29.1267	61.719	177.239	257.347	285.425		6	P274S	20.0785	28.1764	64.4382	194.187	286.107	306.881
	7	Q45R	120.114	58.759	124.188	250.541	247.739	553.603		7	Q45R	123.076	60.2452	125.85	257.041	249.956	566.212		7	Q45R	139.603	63.3137	135.314	265.891	256.862	604.121
	8	Q247R	22.712	31.0299	70.8183	218.833	324.067	343.393		8	Q247R	20.5589	29.462	69.3743	222.825	345.46	342.22		8	Q247R	22.6208	32.3826	72.5812	221.438	333.718	349.023
	9	Q277*	43.7478	40.8113	99.029	242.093	311.843	425.681		9	Q277*	37.7496	40.8925	99.1163	248.528	321.473	426.286		9	Q277*	46.8324	40.7045	100.807	249.647	324.595	437.991
	10	R66H	45.8561	43.1547	112.223	250.365	302.584	451.599		10	R66H	47.9218	44.0542	111.82	244.34	295.651	448.136		10	R66H	43.6155	43.0829	112.168	243.933	292.412	442.799
	11	R262L	8.3181	22.3945	31.6343	146.594	306.67	208.941		11	R262L	8.90509	18.7377	29.1803	145.806	311.973	202.629		11	R262L	8.02743	20.8476	31.4191	145.833	307.897	206.128
	12	Y138F	80.6703	51.0956	93.4277	240.293	296.207	465.487		12	Y138F	85.1409	48.9866	91.9069	238.781	294.455	464.815		12	Y138F	82.1917	50.2393	91.1348	232.874	280.094	456.44
	13	Y204F	9.39502	22.501	32.3195	143.242	299.966	207.458		13	Y204F	9.51317	21.5579	31.5558	140.267	298.513	202.894		13	Y204F	7.88057	17.9559	27.4676	136.896	293.724	190.2
	14	Y283F	17.7792	28.8655	55.9187	176.703	279.451	279.266		14	Y283F	19.8609	26.0292	54.2592	182.005	304.255	282.154		14	Y283F	18.8089	28.9837	58.1185	180.43	290.069	286.341
	15	N194K	27.286	34.5698	81.0719	242.272	358.424	385.2		15	N194K	24.2396	32.5904	75.1149	225.626	343.428	357.571		15	N194K	19.9233	27.0836	61.2667	183.753	292.408	292.027
	16	V143E	13.6126	24.6052	46.9007	162.796	272.344	247.915		16	V143E	14.3564	29.8067	52.4272	170.68	272.152	267.27		16	V143E	12.3336	23.7287	44.5915	166.142	293.095	246.796
	17	S279*	41.8471	39.4304	87.3095	195.853	232.276	364.44		17	S279*	41.812	38.8799	87.4558	197.835	241.26	365.983		17	S279*	41.9493	39.5541	88.4585	199.301	246.094	369.263
	18	A122S	13.6547	24.3159	46.1553	170.578	303.104	254.704		18	A122S	12.5169	22.5784	42.9689	169.24	308.981	247.305		18	A122S	12.8346	23.8786	44.7844	170.029	306.247	251.526
	19	V143L	6.36219	18.5814	28.2911	145.64	306.648	198.874		19	V143L	6.40788	18.6601	28.1551	148.416	314.317	201.639		19	V143L	7.10291	19.8761	29.9648	147.029	306.841	203.973
	20	V33A	7.5337	20.3861	30.0771	137.504	284.617	195.501		20	V33A	7.01881	19.8797	30.0841	140.586	289.829	197.568		20	V33A	7.40488	19.7628	29.375	138.274	286.919	194.817
	21	Y138H	7.02343	18.1184	26.9523	130.98	270.058	183.074		21	Y138H	7.61353	19.9654	29.1163	136.587	283.335	193.282		21	Y138H	6.76392	18.8049	28.0312	130.838	271.946	184.438
	22	A227V	15.915	26.4032	56.9278	189.178	310.326	288.424		22	A227V	15.4982	25.7455	55.9287	182.714	303.602	279.886		22	A227V	16.1134	25.8003	56.7816	187.451	313.791	286.146
	23	Q247L	21.2941	28.1275	61.8695	185.326	271.103	296.617		23	Q247L	19.8683	27.5066	61.6433	185.582	278.763	294.6		23	Q247L	21.9211	28.177	64.0453	191.385	279.454	305.529
	24	C203S	14.2626	25.9103	54.099	190.222	302.471	284.494		24	C203S	14.8209	24.5851	52.7794	189.981	302.751	282.166		24	C203S	16.7932	19.5224	55.6711	190.918	302.743	282.905
	25	L50Q	6.54454	18.7813	27.0178	136.761	289.53	189.104		25	L50Q	6.16309	18.4828	26.8447	135.541	290.913	187.032		25	L50Q	7.32919	20.5236	30.0092	143.878	309.319	201.74
	26	Q13H	20.0877	30.1452	62.0198	187.914	284.053	300.167		26	Q13H	19.2352	26.6616	58.0906	187.778	281.764	291.765		26	Q13H	19.7164	28.0246	60.7866	187.473	288.628	296.001
	27	N160H	14.5655	26.1039	53.2132	170.525	271.195	264.408		27	N160H	15.0558	24.1301	52.7344	175.603	286.561	267.523		27	N160H	13.4914	24.8118	51.8085	186.142	313.056	276.254
	28	Y175*	6.8589	18.593	26.2473	136.655	291.017	188.354		28	Y175*	6.71719	19.1031	27.7049	136.038	285.986	189.564		28	Y175*	7.06068	19.1545	27.1724	135.683	286.481	189.07
		wt	17.9984	29.8431	64.183	205.058	314.95	317.083			wt	18.1994	26.5521	58.459	204.105	320.8	307.315			wt	19.1701	28.7574	60.2346	196.403	303.96	304.565
		blank	7.19521	19.6203	30.4902	176.061	320.609	233.366			blank	7.98014	20.4506	30.9676	176.522	320.663	235.92			blank	7.19521	19.6203	30.4902	176.061	320.609	233.366

## Sheet: Supplementary Fig.7
NCOMMS Yan Qiang et al. Source Data
		Fig. S6		C8 FAME	C10 FAME	C12 FAME	C14 FAME	C16 FAME	total		Type of test		p-value
			empty	62.8202	32.5393	57.1486	130.745	201.924	283.253		t-test	PaPhaJ3 vs. empty	0.000119807
			empty	20.881	20.337	25.5953	68.8457	172.982	135.659			PaPhaJ1 vs. empty	0.000111393
			empty	21.8473	21.1813	27.5015	72.2701	180.685	142.8
			phaJ1	276.17	23.1816	216.051	279.044	199.457	794.446
			phaJ1	265.862	99.0166	202.99	262.681	189.939	830.551
			phaJ1	247.775	97.7321	211.053	283.931	197.817	840.491
			phaJ2	34.0626	23.8877	36.0852	114.322	217.097	208.357
			phaJ2	95.6726	18.4176	87.4261	162.533	201.092	364.049
			phaJ2	26.9137	22.4372	32.9682	113.816	212.505	196.135
			phaJ3	292.471	100.649	320.444	459.048	325.201	1172.61
			phaJ3	273.866	85.1645	272.806	411.547	248.496	1043.38
			phaJ3	255.246	95.4855	203.095	444.155	245.973	997.981
			phaJ4	58.8086	25.7294	42.0187	139.506	235.262	266.062
			phaJ4	39.5481	28.1627	45.2118	144.109	232.011	257.032
			phaJ4	33.6005	28.1627	45.2118	144.109	232.011	251.084
			EcfadB	16.744	19.7852	24.7509	70.323	175.08	131.603
			EcfadB	29.6516	23.5327	33.1595	78.1481	173.023	164.492
			EcfadB	20.881	20.337	25.5953	68.8457	172.982	135.659
			MafadB	3.82544	16.9334	17.0526	57.2524	168.441	95.0639
			MafadB	6.42896	19.5324	17.15	56.8171	162.904	99.9285
			MafadB	11.0486	18.0883	16.7511	61.528	174.235	107.416
			AbfadB	40.8996	17.7999	36.0865	78.0344	173.531	172.82
			AbfadB	60.1951	21.7302	43.2322	85.7781	170.426	210.936
			AbfadB	9.46822	17.8568	21.4878	65.3908	190.141	114.204
			VffadB	48.6615	18.4556	43.8121	92.3301	181.837	203.259
			VffadB	72.079	19.929	38.8126	101.666	177.583	232.487
			VffadB	29.2684	23.4523	31.8892	76.7689	174.602	161.379
			ppfadB	3.91162	17.0591	15.6993	40.0629	194.72	76.733
			ppfadB	3.6739	15.9378	15.2295	42.3394	149.612	77.1806
			ppfadB	3.48742	17.2578	15.7535	42.2952	160.024	78.7939
			SefadB	11.0486	19.5324	36.0865	78.0344	173.531	172.82
			SefadB	40.8996	17.7999	16.7511	53.0496	162.904	99.9285
			SefadB	6.42896	18.0283	16.9766	61.528	174.235	107.416
